# Supplementary material for: The impact of ICT-enabled extension campaign on farmers’ knowledge and management of fall armyworm in Uganda
Source: PLoS One. 2019 Aug 21;14(8):e0220844. doi: 10.1371/journal.pone.0220844 (PMC6703685; doi:10.1371/journal.pone.0220844)
Supplement: S2 File — (CSV) [file pone.0220844.s002.csv]

consent	district	sub_county	grow_maize	respo_sex	relation_head	hhmem	age0_14M	age0_14F	age15_64M	age15_64F	age64M	calchh_mem	age64F	school	work_farm	work_offarm	head_age	headsex	head_onfarm	head_educ	head_yrsch	educated	head_live	radio	who_radio	episodes	othradio	othradio_specify	sms	who_sms	sms_phone	sms_source	othsms_source	sms_number	video	who_video	video_platform	pull_where	othpull_where	pullerz_time	useful_info	implem_info	no_implem/1	no_implem/2	no_implem/3	no_implem/4	no_implem/5	no_implem/99	othno_implem
1	2	5	1	1	1	6	2	2	1	1	0	6	0	1	4	0	34	n/a	2	1	6	2	34	1	4	4	1	BBS	0	n/a	n/a	n/a	n/a	n/a	0	n/a	n/a	n/a	n/a	n/a	3	2	FALSE	FALSE	TRUE	FALSE	FALSE	FALSE	n/a
1	2	5	1	0	2	7	2	1	1	2	1	7	0	1	4	0	80	1	2	4	14	4	25	0	n/a	n/a	n/a	n/a	0	n/a	n/a	n/a	n/a	n/a	0	n/a	n/a	n/a	n/a	n/a	n/a	n/a	n/a	n/a	n/a	n/a	n/a	n/a	n/a
1	2	5	1	1	1	10	1	6	2	1	0	10	0	1	4	0	42	n/a	1	4	6	4	23	1	5	3	1	BBS	0	n/a	n/a	n/a	n/a	n/a	1	1	1	n/a	n/a	n/a	4	1	n/a	n/a	n/a	n/a	n/a	n/a	n/a
1	2	5	1	1	1	5	2	1	1	1	0	5	0	1	3	1	35	n/a	1	2	9	2	10	1	5	3	0	n/a	0	n/a	n/a	n/a	n/a	n/a	0	n/a	n/a	n/a	n/a	n/a	4	1	n/a	n/a	n/a	n/a	n/a	n/a	n/a
1	2	5	1	1	1	1	0	0	1	0	0	1	0	n/a	1	0	31	n/a	2	1	2	1	7	0	n/a	n/a	n/a	n/a	0	n/a	n/a	n/a	n/a	n/a	0	n/a	n/a	n/a	n/a	n/a	n/a	n/a	n/a	n/a	n/a	n/a	n/a	n/a	n/a
1	2	5	1	0	2	8	2	1	3	2	0	8	0	1	6	1	40	1	1	4	15	4	10	0	n/a	n/a	n/a	n/a	0	n/a	n/a	n/a	n/a	n/a	0	n/a	n/a	n/a	n/a	n/a	n/a	n/a	n/a	n/a	n/a	n/a	n/a	n/a	n/a
1	2	5	1	0	1	2	0	1	0	1	0	2	0	1	1	1	27	n/a	1	4	13	4	2	0	n/a	n/a	n/a	n/a	0	n/a	n/a	n/a	n/a	n/a	0	n/a	n/a	n/a	n/a	n/a	n/a	n/a	n/a	n/a	n/a	n/a	n/a	n/a	n/a
1	2	5	1	1	1	5	0	0	3	2	0	5	0	n/a	5	2	48	n/a	1	4	13	4	48	1	1	3	0	n/a	0	n/a	n/a	n/a	n/a	n/a	1	1	2	99	Farming education forum in masindi education hall in 2017 April	30	3	2	FALSE	FALSE	TRUE	FALSE	TRUE	FALSE	n/a
1	2	5	1	1	1	6	0	1	1	4	0	6	0	1	6	1	52	n/a	1	1	7	2	25	1	4	8	0	n/a	0	n/a	n/a	n/a	n/a	n/a	0	n/a	n/a	n/a	n/a	n/a	2	1	n/a	n/a	n/a	n/a	n/a	n/a	n/a
1	2	5	1	1	1	6	2	2	0	1	1	6	0	1	6	1	70	n/a	1	0	0	2	40	1	1	4	0	n/a	0	n/a	n/a	n/a	n/a	n/a	0	n/a	n/a	n/a	n/a	n/a	2	1	n/a	n/a	n/a	n/a	n/a	n/a	n/a
1	2	5	1	1	1	5	1	2	1	1	0	5	0	1	1	2	35	n/a	1	2	11	2	35	1	4	2	0	n/a	0	n/a	n/a	n/a	n/a	n/a	0	n/a	n/a	n/a	n/a	n/a	2	2	FALSE	FALSE	TRUE	FALSE	FALSE	FALSE	n/a
1	2	5	1	0	2	5	2	1	1	1	0	5	0	1	1	1	41	1	0	1	7	1	14	1	2	1	0	n/a	0	n/a	n/a	n/a	n/a	n/a	0	n/a	n/a	n/a	n/a	n/a	2	1	n/a	n/a	n/a	n/a	n/a	n/a	n/a
1	2	5	1	0	1	4	1	0	0	2	1	4	0	1	2	0	60	n/a	2	5	16	5	30	1	4	4	0	n/a	0	n/a	n/a	n/a	n/a	n/a	0	n/a	n/a	n/a	n/a	n/a	2	1	n/a	n/a	n/a	n/a	n/a	n/a	n/a
1	2	5	1	0	1	9	2	3	3	1	0	9	0	1	5	1	57	n/a	2	1	2	1	14	1	1	3	0	n/a	0	n/a	n/a	n/a	n/a	n/a	0	n/a	n/a	n/a	n/a	n/a	2	2	FALSE	FALSE	TRUE	FALSE	FALSE	FALSE	n/a
1	2	5	1	1	1	7	2	1	1	3	0	7	0	1	7	2	34	n/a	1	1	7	2	33	1	1	8	1	Bbs	0	n/a	n/a	n/a	n/a	n/a	1	1	1	n/a	n/a	n/a	3	2	FALSE	FALSE	FALSE	FALSE	FALSE	TRUE	I used the pesticides I was advised to but the sun was to much so the FAW consumed a lot of Maize
1	2	5	1	0	2	3	1	0	1	1	0	3	0	1	2	1	28	1	1	1	7	2	6	1	2	7	1	Bbs	0	n/a	n/a	n/a	n/a	n/a	0	n/a	n/a	n/a	n/a	n/a	2	2	FALSE	FALSE	TRUE	FALSE	FALSE	FALSE	n/a
1	2	5	1	0	1	3	2	0	0	1	0	3	0	0	1	1	28	n/a	1	2	10	2	6	1	1	5	0	n/a	0	n/a	n/a	n/a	n/a	n/a	0	n/a	n/a	n/a	n/a	n/a	4	2	FALSE	FALSE	FALSE	FALSE	TRUE	FALSE	n/a
1	2	5	1	0	1	8	0	2	4	2	0	8	0	1	5	2	50	n/a	1	2	11	4	50	1	2	10	1	BBS	0	n/a	n/a	n/a	n/a	n/a	0	n/a	n/a	n/a	n/a	n/a	2	2	FALSE	FALSE	TRUE	FALSE	FALSE	FALSE	n/a
1	2	5	1	0	2	5	2	1	1	1	0	5	0	0	2	1	32	1	1	4	15	4	8	1	2	5	0	n/a	0	n/a	n/a	n/a	n/a	n/a	0	n/a	n/a	n/a	n/a	n/a	2	2	FALSE	TRUE	TRUE	FALSE	FALSE	FALSE	n/a
1	2	5	1	1	1	10	1	1	6	2	0	10	0	0	10	4	53	n/a	1	2	13	3	53	0	n/a	n/a	n/a	n/a	0	n/a	n/a	n/a	n/a	n/a	0	n/a	n/a	n/a	n/a	n/a	n/a	n/a	n/a	n/a	n/a	n/a	n/a	n/a	n/a
1	2	5	1	0	2	7	2	2	1	2	0	7	0	1	6	0	48	1	2	2	11	2	10	1	4	5	0	n/a	0	n/a	n/a	n/a	n/a	n/a	0	n/a	n/a	n/a	n/a	n/a	4	1	n/a	n/a	n/a	n/a	n/a	n/a	n/a
1	2	5	1	0	2	5	1	2	1	1	0	5	0	1	2	2	36	1	1	2	9	2	1	1	4	5	0	n/a	0	n/a	n/a	n/a	n/a	n/a	0	n/a	n/a	n/a	n/a	n/a	3	2	FALSE	FALSE	TRUE	FALSE	FALSE	FALSE	n/a
1	2	5	1	1	1	8	1	1	1	5	0	8	0	1	7	1	43	n/a	1	1	7	2	6	1	4	10	0	n/a	0	n/a	n/a	n/a	n/a	n/a	0	n/a	n/a	n/a	n/a	n/a	4	2	FALSE	FALSE	FALSE	FALSE	TRUE	FALSE	n/a
1	2	5	1	0	1	6	1	2	1	1	1	6	0	1	3	0	60	n/a	2	1	7	2	45	1	1	3	0	n/a	0	n/a	n/a	n/a	n/a	n/a	0	n/a	n/a	n/a	n/a	n/a	3	3	FALSE	FALSE	FALSE	FALSE	TRUE	TRUE	Needed practical lessons on how to implement.
1	2	5	1	0	1	5	1	3	0	1	0	5	0	1	2	1	48	n/a	1	1	7	1	12	1	1	8	1	BBC radio	0	n/a	n/a	n/a	n/a	n/a	0	n/a	n/a	n/a	n/a	n/a	4	1	n/a	n/a	n/a	n/a	n/a	n/a	n/a
1	2	5	1	0	2	4	1	1	1	1	0	4	0	0	4	1	28	1	1	2	11	2	3	1	4	3	1	Radio King	1	2	788055982	99	Doesn't remember the source but said she dialed some codes after listening from the radio programme that used to broadcast in the morning	2	0	n/a	n/a	n/a	n/a	n/a	4	2	TRUE	TRUE	FALSE	FALSE	FALSE	FALSE	n/a
1	2	5	1	1	6	8	2	2	0	1	1	6	2	1	8	0	80	1	0	5	20	5	40	0	n/a	n/a	n/a	n/a	0	n/a	n/a	n/a	n/a	n/a	0	n/a	n/a	n/a	n/a	n/a	n/a	n/a	n/a	n/a	n/a	n/a	n/a	n/a	n/a
1	2	5	1	0	1	4	1	2	0	1	0	4	0	1	2	3	32	n/a	1	1	7	1	2	1	1	2	0	n/a	0	n/a	n/a	n/a	n/a	n/a	0	n/a	n/a	n/a	n/a	n/a	4	1	n/a	n/a	n/a	n/a	n/a	n/a	n/a
1	2	5	1	1	1	8	2	2	2	2	0	8	0	1	6	0	45	n/a	2	3	13	3	45	1	4	8	0	n/a	0	n/a	n/a	n/a	n/a	n/a	0	n/a	n/a	n/a	n/a	n/a	3	1	n/a	n/a	n/a	n/a	n/a	n/a	n/a
1	2	5	1	1	1	3	0	1	1	1	0	3	0	0	2	0	35	n/a	2	1	7	1	35	1	4	5	0	n/a	0	n/a	n/a	n/a	n/a	n/a	0	n/a	n/a	n/a	n/a	n/a	2	2	FALSE	FALSE	TRUE	FALSE	FALSE	FALSE	n/a
1	2	5	1	1	1	7	4	0	1	2	0	7	0	1	3	0	63	n/a	2	1	5	1	63	1	4	20	1	Bbs	1	2	0	99	Does not remember	2	0	n/a	n/a	n/a	n/a	n/a	4	2	FALSE	FALSE	TRUE	FALSE	FALSE	TRUE	Did not know the pestcides
1	2	5	1	1	1	3	0	0	1	1	1	3	0	n/a	3	0	70	n/a	2	1	6	2	47	1	4	5	0	n/a	0	n/a	n/a	n/a	n/a	n/a	0	n/a	n/a	n/a	n/a	n/a	3	1	n/a	n/a	n/a	n/a	n/a	n/a	n/a
1	2	5	1	0	2	13	4	3	2	3	1	13	0	1	5	0	60	1	2	2	11	2	30	1	4	3	0	n/a	0	n/a	n/a	n/a	n/a	n/a	0	n/a	n/a	n/a	n/a	n/a	3	2	FALSE	TRUE	FALSE	FALSE	FALSE	FALSE	n/a
1	2	5	1	1	1	4	0	2	1	1	0	4	0	1	2	0	24	n/a	2	2	11	2	2	1	1	1	0	n/a	0	n/a	n/a	n/a	n/a	n/a	0	n/a	n/a	n/a	n/a	n/a	2	2	FALSE	TRUE	FALSE	FALSE	FALSE	FALSE	n/a
1	2	5	1	1	1	12	2	7	1	2	0	12	0	1	7	1	54	n/a	1	1	7	1	21	1	4	2	1	Bunyoro broadcasting services	0	n/a	n/a	n/a	n/a	n/a	0	n/a	n/a	n/a	n/a	n/a	3	2	FALSE	TRUE	TRUE	FALSE	FALSE	FALSE	n/a
1	2	5	1	1	1	7	1	2	3	1	0	7	0	1	3	0	35	n/a	2	3	13	3	8	1	4	6	1	Bunyoro broadcasting services	0	n/a	n/a	n/a	n/a	n/a	0	n/a	n/a	n/a	n/a	n/a	3	2	TRUE	FALSE	FALSE	FALSE	FALSE	FALSE	n/a
1	2	5	1	1	1	8	2	2	2	2	0	8	0	1	3	0	39	n/a	2	1	7	1	12	1	1	3	0	n/a	0	n/a	n/a	n/a	n/a	n/a	1	1	2	99	In an open area in their small township	30	4	1	n/a	n/a	n/a	n/a	n/a	n/a	n/a
1	2	5	1	0	2	10	3	2	4	1	0	10	0	1	5	0	50	1	2	1	4	1	15	0	n/a	n/a	n/a	n/a	0	n/a	n/a	n/a	n/a	n/a	1	1	2	99	In their township. Open air broadcast	30	4	1	n/a	n/a	n/a	n/a	n/a	n/a	n/a
1	2	5	1	0	2	7	2	3	1	1	0	7	0	1	6	1	24	1	1	1	7	1	6	1	2	7	1	Bbs, kings	0	n/a	n/a	n/a	n/a	n/a	1	2	1	n/a	n/a	n/a	3	2	FALSE	FALSE	TRUE	FALSE	FALSE	TRUE	To much sunshine
1	2	5	1	1	1	10	2	2	3	2	1	10	0	1	4	0	67	n/a	2	1	7	2	32	1	4	6	0	n/a	0	n/a	n/a	n/a	n/a	n/a	1	4	1	n/a	n/a	n/a	4	2	FALSE	FALSE	TRUE	FALSE	FALSE	FALSE	n/a
1	2	5	1	0	2	9	2	2	2	3	0	9	0	1	4	0	42	1	2	1	7	3	16	1	2	5	0	n/a	0	n/a	n/a	n/a	n/a	n/a	1	2	1	n/a	n/a	n/a	2	2	FALSE	FALSE	TRUE	FALSE	FALSE	FALSE	n/a
1	2	5	1	1	1	8	3	2	2	1	0	8	0	1	6	0	50	n/a	2	0	0	2	18	1	5	6	0	n/a	0	n/a	n/a	n/a	n/a	n/a	0	n/a	n/a	n/a	n/a	n/a	4	1	n/a	n/a	n/a	n/a	n/a	n/a	n/a
1	2	5	1	1	1	7	2	2	1	2	0	7	0	1	7	1	46	n/a	1	1	7	1	14	1	1	4	0	n/a	0	n/a	n/a	n/a	n/a	n/a	1	1	1	n/a	n/a	n/a	4	1	n/a	n/a	n/a	n/a	n/a	n/a	n/a
1	2	5	1	0	1	11	3	2	3	3	0	11	0	0	1	0	64	n/a	2	0	0	2	18	1	1	10	0	n/a	0	n/a	n/a	n/a	n/a	n/a	0	n/a	n/a	n/a	n/a	n/a	4	3	FALSE	FALSE	TRUE	FALSE	FALSE	FALSE	n/a
1	2	5	1	1	1	3	0	0	3	0	0	3	0	n/a	2	1	24	n/a	2	2	9	2	16	1	1	2	0	n/a	0	n/a	n/a	n/a	n/a	n/a	1	1	2	1	n/a	10	4	1	n/a	n/a	n/a	n/a	n/a	n/a	n/a
1	2	5	1	1	1	1	0	0	1	0	0	1	0	n/a	1	0	20	n/a	2	2	11	2	14	1	1	1	1	BBS	0	n/a	n/a	n/a	n/a	n/a	1	1	2	1	n/a	5	4	1	n/a	n/a	n/a	n/a	n/a	n/a	n/a
1	2	5	1	0	2	13	5	3	3	2	0	13	0	1	7	2	63	1	1	2	7	2	25	1	4	5	0	n/a	0	n/a	n/a	n/a	n/a	n/a	0	n/a	n/a	n/a	n/a	n/a	3	1	n/a	n/a	n/a	n/a	n/a	n/a	n/a
1	2	5	1	1	1	12	3	1	7	1	0	12	0	1	7	3	63	n/a	1	2	9	2	30	1	1	3	0	n/a	0	n/a	n/a	n/a	n/a	n/a	0	n/a	n/a	n/a	n/a	n/a	4	1	n/a	n/a	n/a	n/a	n/a	n/a	n/a
1	2	5	1	0	1	5	0	2	2	1	0	5	0	1	1	0	55	n/a	2	1	7	0	31	1	1	1	0	n/a	0	n/a	n/a	n/a	n/a	n/a	1	1	2	3	n/a	30	3	1	n/a	n/a	n/a	n/a	n/a	n/a	n/a
1	2	5	1	0	2	2	0	0	1	1	0	2	0	n/a	1	2	24	1	1	4	13	4	3	1	4	4	0	n/a	0	n/a	n/a	n/a	n/a	n/a	1	4	2	3	n/a	30	2	2	TRUE	FALSE	FALSE	FALSE	FALSE	FALSE	n/a
1	2	5	1	1	1	10	3	5	1	1	0	10	0	1	8	0	36	n/a	2	1	5	1	34	0	n/a	n/a	n/a	n/a	0	n/a	n/a	n/a	n/a	n/a	1	1	2	99	Church premises	30	3	1	n/a	n/a	n/a	n/a	n/a	n/a	n/a
1	2	5	1	1	1	4	1	1	0	1	1	4	0	1	4	0	72	n/a	2	1	8	1	10	1	1	2	0	n/a	0	n/a	n/a	n/a	n/a	n/a	0	n/a	n/a	n/a	n/a	n/a	3	2	FALSE	FALSE	TRUE	FALSE	FALSE	FALSE	n/a
1	2	5	1	1	1	17	3	5	3	5	1	17	0	1	9	0	65	n/a	2	4	9	3	21	0	n/a	n/a	n/a	n/a	0	n/a	n/a	n/a	n/a	n/a	1	1	2	99	Church	240	4	1	n/a	n/a	n/a	n/a	n/a	n/a	n/a
1	2	5	1	0	1	4	2	0	0	2	0	4	0	0	2	0	57	n/a	2	1	5	1	26	1	1	4	1	FM	0	n/a	n/a	n/a	n/a	n/a	0	n/a	n/a	n/a	n/a	n/a	2	2	FALSE	FALSE	FALSE	TRUE	FALSE	FALSE	n/a
1	2	5	1	1	4	7	2	0	4	1	0	7	0	1	5	0	52	1	2	1	7	3	1	0	n/a	n/a	n/a	n/a	0	n/a	n/a	n/a	n/a	n/a	1	3	2	3	n/a	30	4	1	n/a	n/a	n/a	n/a	n/a	n/a	n/a
1	2	5	1	0	2	4	1	0	2	1	0	4	0	0	3	0	45	1	2	1	5	1	2	0	n/a	n/a	n/a	n/a	0	n/a	n/a	n/a	n/a	n/a	0	n/a	n/a	n/a	n/a	n/a	n/a	n/a	n/a	n/a	n/a	n/a	n/a	n/a	n/a
1	2	5	1	1	1	4	0	0	2	2	0	4	0	n/a	2	1	54	n/a	2	2	9	3	2	0	n/a	n/a	n/a	n/a	0	n/a	n/a	n/a	n/a	n/a	0	n/a	n/a	n/a	n/a	n/a	n/a	n/a	n/a	n/a	n/a	n/a	n/a	n/a	n/a
1	2	5	1	1	1	8	1	4	2	1	0	8	0	1	2	1	46	n/a	1	1	7	2	2	0	n/a	n/a	n/a	n/a	0	n/a	n/a	n/a	n/a	n/a	0	n/a	n/a	n/a	n/a	n/a	n/a	n/a	n/a	n/a	n/a	n/a	n/a	n/a	n/a
1	2	5	1	1	1	6	3	1	1	1	0	6	0	1	5	2	39	n/a	2	1	7	1	15	1	1	2	1	BBS	0	n/a	n/a	n/a	n/a	n/a	0	n/a	n/a	n/a	n/a	n/a	2	2	FALSE	TRUE	TRUE	FALSE	FALSE	FALSE	n/a
1	2	5	1	1	1	6	2	2	1	1	0	6	0	1	2	0	34	n/a	2	1	5	1	24	1	4	5	1	BBS, Radio Uganda, Radio Hoima	1	1	787651574	3	n/a	4	0	n/a	n/a	n/a	n/a	n/a	4	1	n/a	n/a	n/a	n/a	n/a	n/a	n/a
1	2	5	1	1	4	17	3	6	4	2	1	16	1	1	7	2	97	1	0	0	0	1	24	1	5	2	1	RADIO HOIMA,BBS	0	n/a	n/a	n/a	n/a	n/a	0	n/a	n/a	n/a	n/a	n/a	4	1	n/a	n/a	n/a	n/a	n/a	n/a	n/a
1	2	5	1	1	1	6	2	0	1	3	0	6	0	1	2	0	38	n/a	2	1	7	1	2	1	1	2	0	n/a	0	n/a	n/a	n/a	n/a	n/a	0	n/a	n/a	n/a	n/a	n/a	4	1	n/a	n/a	n/a	n/a	n/a	n/a	n/a
1	2	5	1	1	1	11	3	2	1	5	0	11	0	1	8	0	38	n/a	2	1	7	2	38	0	n/a	n/a	n/a	n/a	0	n/a	n/a	n/a	n/a	n/a	0	n/a	n/a	n/a	n/a	n/a	n/a	n/a	n/a	n/a	n/a	n/a	n/a	n/a	n/a
1	2	5	1	0	2	6	2	2	1	1	0	6	0	1	2	1	34	1	1	2	11	2	10	0	n/a	n/a	n/a	n/a	0	n/a	n/a	n/a	n/a	n/a	0	n/a	n/a	n/a	n/a	n/a	n/a	n/a	n/a	n/a	n/a	n/a	n/a	n/a	n/a
1	2	5	1	1	1	10	2	3	3	2	0	10	0	1	10	0	44	n/a	1	1	7	2	7	1	1	2	0	n/a	0	n/a	n/a	n/a	n/a	n/a	0	n/a	n/a	n/a	n/a	n/a	3	2	FALSE	FALSE	TRUE	FALSE	FALSE	FALSE	n/a
1	2	5	1	1	1	7	3	2	1	1	0	7	0	1	5	0	35	n/a	2	0	0	2	13	1	4	2	0	n/a	0	n/a	n/a	n/a	n/a	n/a	0	n/a	n/a	n/a	n/a	n/a	2	2	FALSE	TRUE	FALSE	FALSE	FALSE	FALSE	n/a
1	2	5	1	1	1	9	3	0	4	2	0	9	0	1	8	0	55	n/a	2	1	7	2	55	0	n/a	n/a	n/a	n/a	0	n/a	n/a	n/a	n/a	n/a	0	n/a	n/a	n/a	n/a	n/a	n/a	n/a	n/a	n/a	n/a	n/a	n/a	n/a	n/a
1	2	5	1	1	1	12	4	4	1	3	0	12	0	1	6	0	63	n/a	0	2	10	4	43	0	n/a	n/a	n/a	n/a	0	n/a	n/a	n/a	n/a	n/a	1	5	1	n/a	n/a	n/a	4	1	n/a	n/a	n/a	n/a	n/a	n/a	n/a
1	2	5	1	0	2	10	4	2	3	1	0	10	0	1	8	0	45	1	2	1	6	1	45	1	4	5	0	n/a	0	n/a	n/a	n/a	n/a	n/a	0	n/a	n/a	n/a	n/a	n/a	3	2	TRUE	FALSE	TRUE	FALSE	FALSE	FALSE	n/a
1	2	5	1	1	1	7	3	1	0	1	1	6	1	1	6	1	85	n/a	1	2	8	2	47	1	5	6	0	n/a	0	n/a	n/a	n/a	n/a	n/a	0	n/a	n/a	n/a	n/a	n/a	3	2	FALSE	FALSE	FALSE	FALSE	FALSE	TRUE	Got the knowledge implemented but the FAW persisted.
1	2	5	1	1	1	1	0	0	1	0	0	1	0	n/a	1	0	21	n/a	2	1	7	1	2	0	n/a	n/a	n/a	n/a	0	n/a	n/a	n/a	n/a	n/a	0	n/a	n/a	n/a	n/a	n/a	n/a	n/a	n/a	n/a	n/a	n/a	n/a	n/a	n/a
1	2	5	1	0	1	3	0	0	2	1	0	3	0	n/a	3	0	53	n/a	2	1	7	2	40	1	1	10	0	n/a	0	n/a	n/a	n/a	n/a	n/a	0	n/a	n/a	n/a	n/a	n/a	4	1	n/a	n/a	n/a	n/a	n/a	n/a	n/a
1	2	5	1	1	1	8	2	2	3	1	0	8	0	1	5	0	56	n/a	2	2	11	2	25	1	1	1	0	n/a	0	n/a	n/a	n/a	n/a	n/a	0	n/a	n/a	n/a	n/a	n/a	3	2	TRUE	FALSE	TRUE	FALSE	FALSE	FALSE	n/a
1	2	5	1	1	1	9	1	0	5	3	0	9	0	1	8	0	58	n/a	2	1	7	1	34	1	1	0	0	n/a	0	n/a	n/a	n/a	n/a	n/a	0	n/a	n/a	n/a	n/a	n/a	4	2	FALSE	TRUE	TRUE	FALSE	FALSE	FALSE	n/a
1	2	5	1	0	2	6	2	2	1	1	0	6	0	1	2	2	47	1	2	1	7	1	24	0	n/a	n/a	n/a	n/a	0	n/a	n/a	n/a	n/a	n/a	0	n/a	n/a	n/a	n/a	n/a	n/a	n/a	n/a	n/a	n/a	n/a	n/a	n/a	n/a
1	2	5	1	0	1	3	1	1	0	1	0	3	0	1	1	0	46	n/a	1	1	5	1	9	1	1	2	0	n/a	0	n/a	n/a	n/a	n/a	n/a	1	1	1	n/a	n/a	n/a	4	1	n/a	n/a	n/a	n/a	n/a	n/a	n/a
1	2	5	1	1	1	6	0	1	3	2	0	6	0	0	5	0	38	n/a	2	2	9	2	10	1	1	2	1	RADIO HOIMA	0	n/a	n/a	n/a	n/a	n/a	0	n/a	n/a	n/a	n/a	n/a	3	3	TRUE	FALSE	FALSE	FALSE	FALSE	FALSE	n/a
1	2	5	1	0	1	12	3	4	1	4	0	12	0	1	5	0	50	n/a	2	1	5	3	32	1	3	5	0	n/a	1	3	777852453	1	n/a	4	0	n/a	n/a	n/a	n/a	n/a	3	1	n/a	n/a	n/a	n/a	n/a	n/a	n/a
1	2	5	1	1	1	9	3	4	1	1	0	9	0	1	2	0	32	n/a	2	1	5	1	25	1	4	10	0	n/a	1	4	777386855	3	n/a	6	0	n/a	n/a	n/a	n/a	n/a	4	1	n/a	n/a	n/a	n/a	n/a	n/a	n/a
1	2	5	1	1	1	5	0	3	1	1	0	5	0	1	3	0	35	n/a	2	1	7	2	18	1	1	2	1	Bbs	0	n/a	n/a	n/a	n/a	n/a	0	n/a	n/a	n/a	n/a	n/a	2	2	FALSE	FALSE	FALSE	FALSE	FALSE	TRUE	Despite spraying pesticides,the army worm did not die because it was deep down in the tunnel of the maize
1	2	5	1	1	1	3	1	0	1	1	0	3	0	0	2	0	24	n/a	2	2	11	2	17	1	1	7	0	n/a	0	n/a	n/a	n/a	n/a	n/a	0	n/a	n/a	n/a	n/a	n/a	2	1	n/a	n/a	n/a	n/a	n/a	n/a	n/a
1	2	5	1	1	1	5	3	0	1	1	0	5	0	1	2	1	28	n/a	1	4	13	4	5	0	n/a	n/a	n/a	n/a	0	n/a	n/a	n/a	n/a	n/a	0	n/a	n/a	n/a	n/a	n/a	n/a	n/a	n/a	n/a	n/a	n/a	n/a	n/a	n/a
1	2	5	1	0	2	5	1	2	1	1	0	5	0	1	5	2	39	1	1	3	13	3	12	0	n/a	n/a	n/a	n/a	0	n/a	n/a	n/a	n/a	n/a	1	2	1	n/a	n/a	n/a	2	2	TRUE	FALSE	FALSE	FALSE	FALSE	FALSE	n/a
1	2	5	1	0	1	5	1	1	1	2	0	5	0	1	5	0	50	n/a	2	2	9	3	45	1	1	2	0	n/a	0	n/a	n/a	n/a	n/a	n/a	1	1	1	n/a	n/a	n/a	4	1	n/a	n/a	n/a	n/a	n/a	n/a	n/a
1	2	5	1	0	2	6	0	4	1	1	0	6	0	1	2	1	32	1	2	1	3	1	13	0	n/a	n/a	n/a	n/a	0	n/a	n/a	n/a	n/a	n/a	1	2	1	n/a	n/a	n/a	3	3	FALSE	FALSE	FALSE	TRUE	FALSE	FALSE	n/a
1	2	5	1	1	4	5	2	0	2	1	0	5	0	1	3	0	50	0	2	1	2	4	36	1	3	6	0	n/a	0	n/a	n/a	n/a	n/a	n/a	0	n/a	n/a	n/a	n/a	n/a	2	1	n/a	n/a	n/a	n/a	n/a	n/a	n/a
1	2	5	1	1	1	5	2	1	1	1	0	5	0	0	2	1	29	n/a	1	2	11	2	7	1	4	5	0	n/a	0	n/a	n/a	n/a	n/a	n/a	1	1	1	n/a	n/a	n/a	4	2	FALSE	FALSE	TRUE	FALSE	FALSE	FALSE	n/a
1	2	5	1	1	1	3	0	1	1	1	0	3	0	0	2	2	25	n/a	1	1	7	1	7	1	4	4	1	Bbs	0	n/a	n/a	n/a	n/a	n/a	0	n/a	n/a	n/a	n/a	n/a	3	1	n/a	n/a	n/a	n/a	n/a	n/a	n/a
1	2	5	1	1	4	11	1	2	4	4	0	11	0	1	8	0	53	1	2	1	7	1	42	1	3	2	0	n/a	0	n/a	n/a	n/a	n/a	n/a	0	n/a	n/a	n/a	n/a	n/a	2	2	TRUE	FALSE	FALSE	FALSE	FALSE	FALSE	n/a
1	2	5	1	0	1	6	1	3	1	1	0	6	0	1	2	0	35	n/a	2	1	4	2	18	1	1	2	0	n/a	1	2	771405850	3	n/a	1	0	n/a	n/a	n/a	n/a	n/a	2	1	n/a	n/a	n/a	n/a	n/a	n/a	n/a
1	2	5	1	1	1	1	0	0	1	0	0	1	0	n/a	1	1	31	n/a	1	2	11	2	15	1	1	4	1	BBS,UBC Radio	1	1	773704102	3	n/a	4	1	1	1	n/a	n/a	n/a	4	1	n/a	n/a	n/a	n/a	n/a	n/a	n/a
1	2	5	1	1	1	7	1	3	2	1	0	7	0	1	1	1	40	n/a	2	1	7	2	5	1	1	2	1	BBS	0	n/a	n/a	n/a	n/a	n/a	0	n/a	n/a	n/a	n/a	n/a	4	2	FALSE	FALSE	TRUE	FALSE	FALSE	FALSE	n/a
1	2	5	1	1	1	4	2	0	1	1	0	4	0	1	1	0	30	n/a	2	1	6	1	1	0	n/a	n/a	n/a	n/a	0	n/a	n/a	n/a	n/a	n/a	0	n/a	n/a	n/a	n/a	n/a	n/a	n/a	n/a	n/a	n/a	n/a	n/a	n/a	n/a
1	2	5	1	1	1	9	1	2	4	2	0	9	0	1	9	3	63	n/a	1	1	7	2	63	0	n/a	n/a	n/a	n/a	0	n/a	n/a	n/a	n/a	n/a	0	n/a	n/a	n/a	n/a	n/a	n/a	n/a	n/a	n/a	n/a	n/a	n/a	n/a	n/a
1	2	5	1	0	1	9	3	1	3	2	0	9	0	1	4	3	53	n/a	1	1	7	5	53	1	1	10	1	BBS radio	0	n/a	n/a	n/a	n/a	n/a	1	1	1	n/a	n/a	n/a	4	2	FALSE	FALSE	TRUE	FALSE	FALSE	TRUE	Not energetic enough to implement all in the farm.
1	2	5	1	0	1	4	2	0	1	1	0	4	0	1	4	2	49	n/a	1	2	13	3	21	1	1	10	0	n/a	0	n/a	n/a	n/a	n/a	n/a	1	1	1	n/a	n/a	n/a	4	2	FALSE	FALSE	FALSE	FALSE	FALSE	TRUE	Methods a bit complicated to implement
1	2	5	1	1	1	4	0	2	1	1	0	4	0	1	2	0	31	n/a	2	2	9	2	7	0	n/a	n/a	n/a	n/a	0	n/a	n/a	n/a	n/a	n/a	0	n/a	n/a	n/a	n/a	n/a	n/a	n/a	n/a	n/a	n/a	n/a	n/a	n/a	n/a
1	2	5	1	1	1	8	2	1	2	3	0	8	0	1	5	0	61	n/a	2	1	7	1	20	0	n/a	n/a	n/a	n/a	0	n/a	n/a	n/a	n/a	n/a	0	n/a	n/a	n/a	n/a	n/a	n/a	n/a	n/a	n/a	n/a	n/a	n/a	n/a	n/a
1	2	5	1	1	1	6	2	2	1	1	0	6	0	1	5	0	30	n/a	2	1	6	1	3	0	n/a	n/a	n/a	n/a	0	n/a	n/a	n/a	n/a	n/a	0	n/a	n/a	n/a	n/a	n/a	n/a	n/a	n/a	n/a	n/a	n/a	n/a	n/a	n/a
1	2	5	1	0	2	5	1	0	1	2	1	5	0	1	3	0	72	1	2	1	5	1	20	1	4	4	0	n/a	0	n/a	n/a	n/a	n/a	n/a	0	n/a	n/a	n/a	n/a	n/a	3	1	n/a	n/a	n/a	n/a	n/a	n/a	n/a
1	2	5	1	0	2	2	0	0	1	1	0	2	0	n/a	2	0	27	1	2	1	5	1	4	1	4	1	0	n/a	0	n/a	n/a	n/a	n/a	n/a	0	n/a	n/a	n/a	n/a	n/a	2	3	FALSE	TRUE	FALSE	FALSE	FALSE	FALSE	n/a
1	2	5	1	1	1	8	1	2	3	2	0	8	0	1	8	0	56	n/a	2	1	5	2	8	1	4	10	0	n/a	0	n/a	n/a	n/a	n/a	n/a	0	n/a	n/a	n/a	n/a	n/a	3	1	n/a	n/a	n/a	n/a	n/a	n/a	n/a
1	2	5	1	1	1	3	1	0	1	1	0	3	0	0	2	1	28	n/a	1	3	13	3	28	1	4	5	1	Bbs Radio	0	n/a	n/a	n/a	n/a	n/a	0	n/a	n/a	n/a	n/a	n/a	3	1	n/a	n/a	n/a	n/a	n/a	n/a	n/a
1	2	5	1	0	2	7	1	4	1	1	0	7	0	1	5	0	35	1	2	2	9	2	35	1	5	5	0	n/a	0	n/a	n/a	n/a	n/a	n/a	0	n/a	n/a	n/a	n/a	n/a	2	2	FALSE	FALSE	FALSE	FALSE	TRUE	FALSE	n/a
1	2	5	1	0	1	7	3	3	0	1	0	7	0	1	4	1	34	n/a	1	1	3	1	34	0	n/a	n/a	n/a	n/a	0	n/a	n/a	n/a	n/a	n/a	1	1	1	n/a	n/a	n/a	3	1	n/a	n/a	n/a	n/a	n/a	n/a	n/a
1	2	5	1	1	1	3	1	0	1	1	0	3	0	0	1	1	42	n/a	1	0	0	0	3	0	n/a	n/a	n/a	n/a	0	n/a	n/a	n/a	n/a	n/a	0	n/a	n/a	n/a	n/a	n/a	n/a	n/a	n/a	n/a	n/a	n/a	n/a	n/a	n/a
1	2	5	1	1	1	4	1	1	1	1	0	4	0	1	4	2	35	n/a	1	1	6	2	33	1	4	4	1	BBS	0	n/a	n/a	n/a	n/a	n/a	0	n/a	n/a	n/a	n/a	n/a	4	2	TRUE	FALSE	TRUE	FALSE	FALSE	FALSE	n/a
1	2	5	1	1	1	8	1	1	3	3	0	8	0	1	6	0	60	n/a	2	1	3	1	30	0	n/a	n/a	n/a	n/a	0	n/a	n/a	n/a	n/a	n/a	0	n/a	n/a	n/a	n/a	n/a	n/a	n/a	n/a	n/a	n/a	n/a	n/a	n/a	n/a
1	2	5	1	0	2	6	2	2	1	1	0	6	0	1	2	1	41	1	1	1	4	1	10	0	n/a	n/a	n/a	n/a	0	n/a	n/a	n/a	n/a	n/a	0	n/a	n/a	n/a	n/a	n/a	n/a	n/a	n/a	n/a	n/a	n/a	n/a	n/a	n/a
1	2	5	1	1	1	12	2	8	1	1	0	12	0	1	2	0	45	n/a	2	3	13	3	45	0	n/a	n/a	n/a	n/a	0	n/a	n/a	n/a	n/a	n/a	0	n/a	n/a	n/a	n/a	n/a	n/a	n/a	n/a	n/a	n/a	n/a	n/a	n/a	n/a
1	2	5	1	0	2	14	2	3	3	6	0	14	0	1	9	1	50	1	1	1	6	5	50	1	5	4	1	Kings fm	0	n/a	n/a	n/a	n/a	n/a	0	n/a	n/a	n/a	n/a	n/a	3	1	n/a	n/a	n/a	n/a	n/a	n/a	n/a
1	2	5	1	1	1	9	2	3	2	2	0	9	0	1	4	1	39	n/a	2	2	9	2	20	1	4	3	0	n/a	0	n/a	n/a	n/a	n/a	n/a	0	n/a	n/a	n/a	n/a	n/a	4	1	n/a	n/a	n/a	n/a	n/a	n/a	n/a
1	2	5	1	0	1	3	1	1	0	1	0	3	0	1	1	1	27	n/a	1	2	8	2	3	0	n/a	n/a	n/a	n/a	0	n/a	n/a	n/a	n/a	n/a	1	1	2	1	n/a	20	4	1	n/a	n/a	n/a	n/a	n/a	n/a	n/a
1	2	5	1	0	2	11	3	1	4	3	0	11	0	1	8	2	43	1	1	1	5	2	43	1	2	5	1	Liberty radio	0	n/a	n/a	n/a	n/a	n/a	0	n/a	n/a	n/a	n/a	n/a	3	2	FALSE	FALSE	TRUE	FALSE	TRUE	FALSE	n/a
1	2	5	1	0	2	3	0	1	1	1	0	3	0	1	2	0	31	1	2	1	5	2	5	1	1	3	0	n/a	0	n/a	n/a	n/a	n/a	n/a	0	n/a	n/a	n/a	n/a	n/a	2	2	FALSE	FALSE	FALSE	TRUE	FALSE	FALSE	n/a
1	2	5	1	0	1	3	0	0	1	2	0	3	0	n/a	3	1	48	n/a	1	2	11	3	30	1	1	2	1	Liberty	0	n/a	n/a	n/a	n/a	n/a	0	n/a	n/a	n/a	n/a	n/a	2	2	FALSE	FALSE	FALSE	FALSE	TRUE	FALSE	n/a
1	2	5	1	0	2	9	5	2	1	1	0	9	0	1	7	1	36	1	1	4	18	4	2	0	n/a	n/a	n/a	n/a	0	n/a	n/a	n/a	n/a	n/a	0	n/a	n/a	n/a	n/a	n/a	n/a	n/a	n/a	n/a	n/a	n/a	n/a	n/a	n/a
1	2	5	1	1	1	6	1	3	1	1	0	6	0	1	5	0	38	n/a	2	2	9	2	38	1	1	6	1	Emambya fm	0	n/a	n/a	n/a	n/a	n/a	0	n/a	n/a	n/a	n/a	n/a	3	1	n/a	n/a	n/a	n/a	n/a	n/a	n/a
1	2	5	1	0	1	15	1	3	5	5	0	14	1	1	5	0	45	n/a	2	4	17	4	45	0	n/a	n/a	n/a	n/a	1	1	774991618	3	n/a	6	0	n/a	n/a	n/a	n/a	n/a	4	1	n/a	n/a	n/a	n/a	n/a	n/a	n/a
1	2	5	1	0	2	6	0	3	1	2	0	6	0	1	2	1	48	1	1	4	15	5	40	0	n/a	n/a	n/a	n/a	0	n/a	n/a	n/a	n/a	n/a	0	n/a	n/a	n/a	n/a	n/a	n/a	n/a	n/a	n/a	n/a	n/a	n/a	n/a	n/a
1	2	5	1	1	1	6	3	1	1	1	0	6	0	1	4	0	40	n/a	2	2	11	2	40	1	1	4	0	n/a	0	n/a	n/a	n/a	n/a	n/a	1	1	1	n/a	n/a	n/a	4	2	FALSE	FALSE	TRUE	FALSE	FALSE	FALSE	n/a
1	2	5	1	0	1	3	2	0	0	1	0	3	0	1	1	0	42	n/a	2	1	5	1	6	0	n/a	n/a	n/a	n/a	0	n/a	n/a	n/a	n/a	n/a	0	n/a	n/a	n/a	n/a	n/a	n/a	n/a	n/a	n/a	n/a	n/a	n/a	n/a	n/a
1	2	5	1	0	1	4	0	0	2	2	0	4	0	n/a	4	0	45	n/a	2	1	4	1	3	1	5	4	0	n/a	0	n/a	n/a	n/a	n/a	n/a	0	n/a	n/a	n/a	n/a	n/a	3	1	n/a	n/a	n/a	n/a	n/a	n/a	n/a
1	2	5	1	0	2	5	1	2	1	1	0	5	0	1	2	1	30	1	1	2	8	2	30	1	4	8	0	n/a	0	n/a	n/a	n/a	n/a	n/a	0	n/a	n/a	n/a	n/a	n/a	4	1	n/a	n/a	n/a	n/a	n/a	n/a	n/a
1	2	5	1	0	1	6	3	2	0	1	0	6	0	1	3	0	30	n/a	2	1	7	1	4	1	1	3	1	Liberty	0	n/a	n/a	n/a	n/a	n/a	1	1	2	1	n/a	30	3	2	FALSE	FALSE	TRUE	FALSE	FALSE	FALSE	n/a
1	2	5	1	0	2	6	1	3	1	1	0	6	0	1	5	0	60	1	0	1	6	1	20	1	2	6	0	n/a	0	n/a	n/a	n/a	n/a	n/a	1	2	2	1	n/a	20	2	1	n/a	n/a	n/a	n/a	n/a	n/a	n/a
1	2	5	1	0	1	6	4	0	1	1	0	6	0	1	5	0	29	n/a	2	1	7	1	11	0	n/a	n/a	n/a	n/a	0	n/a	n/a	n/a	n/a	n/a	0	n/a	n/a	n/a	n/a	n/a	n/a	n/a	n/a	n/a	n/a	n/a	n/a	n/a	n/a
1	2	5	1	0	1	4	0	0	3	0	0	3	1	n/a	4	0	89	n/a	2	0	0	2	2	1	6	6	0	n/a	0	n/a	n/a	n/a	n/a	n/a	0	n/a	n/a	n/a	n/a	n/a	3	1	n/a	n/a	n/a	n/a	n/a	n/a	n/a
1	2	5	1	1	1	6	2	2	1	1	0	6	0	1	2	0	28	n/a	2	2	9	2	20	1	4	10	1	Liberty Fm,Spice Fm	1	6	778922616	1	n/a	8	0	n/a	n/a	n/a	n/a	n/a	4	1	n/a	n/a	n/a	n/a	n/a	n/a	n/a
1	2	5	1	1	1	3	0	1	1	1	0	3	0	0	2	0	24	n/a	1	2	11	2	3	1	4	4	1	Liberty Fm	1	1	778922616	2	n/a	5	0	n/a	n/a	n/a	n/a	n/a	4	1	n/a	n/a	n/a	n/a	n/a	n/a	n/a
1	2	5	1	1	1	9	3	3	1	1	0	8	1	1	2	1	36	n/a	1	2	11	2	36	1	4	4	1	BBS,Liberty FM	0	n/a	n/a	n/a	n/a	n/a	0	n/a	n/a	n/a	n/a	n/a	4	1	n/a	n/a	n/a	n/a	n/a	n/a	n/a
1	2	5	1	0	2	4	1	1	1	1	0	4	0	1	2	1	26	1	1	2	11	2	6	1	2	1	0	n/a	0	n/a	n/a	n/a	n/a	n/a	0	n/a	n/a	n/a	n/a	n/a	3	2	FALSE	FALSE	TRUE	FALSE	FALSE	FALSE	n/a
1	2	5	1	1	1	8	2	1	2	3	0	8	0	1	5	3	56	n/a	1	1	7	4	56	1	4	10	0	n/a	1	1	773702772	99	Doesn't remember source	10	1	1	1	n/a	n/a	n/a	4	1	n/a	n/a	n/a	n/a	n/a	n/a	n/a
1	2	5	1	0	2	6	3	0	1	2	0	6	0	1	3	1	45	1	2	1	7	1	20	1	4	3	0	n/a	0	n/a	n/a	n/a	n/a	n/a	0	n/a	n/a	n/a	n/a	n/a	4	2	FALSE	FALSE	TRUE	FALSE	FALSE	FALSE	n/a
1	2	5	1	0	2	6	1	2	2	1	0	6	0	1	3	1	46	1	1	2	13	2	26	0	n/a	n/a	n/a	n/a	0	n/a	n/a	n/a	n/a	n/a	0	n/a	n/a	n/a	n/a	n/a	n/a	n/a	n/a	n/a	n/a	n/a	n/a	n/a	n/a
1	2	5	1	1	4	5	0	2	1	1	0	4	1	1	3	0	50	0	2	1	7	2	30	1	3	5	1	BBS radio	0	n/a	n/a	n/a	n/a	n/a	0	n/a	n/a	n/a	n/a	n/a	4	2	FALSE	FALSE	TRUE	FALSE	FALSE	FALSE	n/a
1	2	5	1	0	2	4	0	1	1	1	1	4	0	1	3	0	65	1	2	2	11	2	40	1	4	5	0	n/a	0	n/a	n/a	n/a	n/a	n/a	0	n/a	n/a	n/a	n/a	n/a	2	2	FALSE	TRUE	TRUE	FALSE	FALSE	FALSE	n/a
1	2	5	1	1	1	6	2	2	1	1	0	6	0	1	3	0	36	n/a	2	1	7	1	8	1	5	2	0	n/a	0	n/a	n/a	n/a	n/a	n/a	0	n/a	n/a	n/a	n/a	n/a	3	2	FALSE	TRUE	TRUE	FALSE	FALSE	FALSE	n/a
1	2	4	1	1	4	2	0	0	1	1	0	2	0	n/a	2	1	50	0	1	0	0	1	30	1	3	3	0	n/a	0	n/a	n/a	n/a	n/a	n/a	0	n/a	n/a	n/a	n/a	n/a	3	2	FALSE	FALSE	FALSE	TRUE	FALSE	FALSE	n/a
1	2	4	1	0	2	5	3	0	1	1	0	5	0	1	4	0	40	1	2	0	0	1	40	0	n/a	n/a	n/a	n/a	0	n/a	n/a	n/a	n/a	n/a	0	n/a	n/a	n/a	n/a	n/a	n/a	n/a	n/a	n/a	n/a	n/a	n/a	n/a	n/a
1	2	4	1	1	1	11	2	3	4	1	1	11	0	1	6	0	42	n/a	2	1	7	2	18	1	1	4	0	n/a	0	n/a	n/a	n/a	n/a	n/a	0	n/a	n/a	n/a	n/a	n/a	2	2	FALSE	FALSE	TRUE	FALSE	FALSE	FALSE	n/a
1	2	4	1	0	2	6	1	3	1	1	0	6	0	1	6	2	42	1	1	4	13	4	10	1	2	3	1	BBS	0	n/a	n/a	n/a	n/a	n/a	0	n/a	n/a	n/a	n/a	n/a	3	1	n/a	n/a	n/a	n/a	n/a	n/a	n/a
1	2	4	1	1	1	7	2	2	1	2	0	7	0	1	2	1	46	n/a	1	1	3	2	20	1	1	3	0	n/a	0	n/a	n/a	n/a	n/a	n/a	1	1	2	2	n/a	30	3	2	FALSE	FALSE	TRUE	FALSE	FALSE	TRUE	There was too much fake pesticide on the market
1	2	4	1	1	1	5	2	0	1	2	0	5	0	1	3	1	45	n/a	1	1	5	1	26	0	n/a	n/a	n/a	n/a	0	n/a	n/a	n/a	n/a	n/a	1	1	2	2	n/a	30	2	1	n/a	n/a	n/a	n/a	n/a	n/a	n/a
1	2	4	1	1	1	3	0	1	1	1	0	3	0	0	2	0	26	n/a	2	2	9	2	4	0	n/a	n/a	n/a	n/a	0	n/a	n/a	n/a	n/a	n/a	1	1	2	1	n/a	5	2	2	TRUE	FALSE	FALSE	FALSE	FALSE	FALSE	n/a
1	2	4	1	1	1	3	1	0	1	1	0	3	0	0	2	0	20	n/a	2	1	7	2	3	1	4	12	0	n/a	1	1	787720581	99	USSD Code *197#	8	1	4	1	n/a	n/a	n/a	4	2	FALSE	FALSE	TRUE	FALSE	FALSE	FALSE	n/a
1	2	4	1	0	2	4	1	0	1	2	0	4	0	0	3	1	54	1	1	0	0	1	30	0	n/a	n/a	n/a	n/a	1	1	773971008	99	Doesn't know because it's the husband who recieved	6	1	1	1	n/a	n/a	n/a	4	2	FALSE	FALSE	TRUE	FALSE	FALSE	FALSE	n/a
1	2	4	1	1	1	6	2	2	1	1	0	6	0	1	4	0	35	n/a	2	1	6	1	10	1	1	2	0	n/a	0	n/a	n/a	n/a	n/a	n/a	0	n/a	n/a	n/a	n/a	n/a	3	2	FALSE	FALSE	TRUE	FALSE	FALSE	FALSE	n/a
1	2	4	1	1	1	6	1	2	2	1	0	6	0	1	3	0	29	n/a	2	2	8	2	15	1	1	1	1	Radio king	0	n/a	n/a	n/a	n/a	n/a	0	n/a	n/a	n/a	n/a	n/a	1	3	TRUE	FALSE	FALSE	FALSE	FALSE	FALSE	n/a
1	2	4	1	1	1	11	4	2	4	1	0	11	0	1	10	3	45	n/a	2	1	4	3	20	1	5	10	1	Bbs Radio	1	5	780345274	3	n/a	2	1	1	1	n/a	n/a	n/a	4	1	n/a	n/a	n/a	n/a	n/a	n/a	n/a
1	2	4	1	1	1	7	4	1	1	1	0	7	0	1	7	0	34	n/a	2	1	7	1	18	1	5	10	0	n/a	0	n/a	n/a	n/a	n/a	n/a	1	1	1	n/a	n/a	n/a	4	1	n/a	n/a	n/a	n/a	n/a	n/a	n/a
1	2	4	1	0	1	6	2	3	0	1	0	6	0	1	2	0	45	n/a	2	0	0	1	12	1	1	2	0	n/a	0	n/a	n/a	n/a	n/a	n/a	0	n/a	n/a	n/a	n/a	n/a	3	2	FALSE	FALSE	TRUE	FALSE	FALSE	FALSE	n/a
1	2	4	1	1	1	4	0	2	1	1	0	4	0	1	2	0	67	n/a	2	1	7	1	25	1	4	6	1	BBS	0	n/a	n/a	n/a	n/a	n/a	1	1	1	n/a	n/a	n/a	4	2	FALSE	FALSE	TRUE	FALSE	FALSE	FALSE	n/a
1	2	4	1	0	2	3	0	1	1	1	0	3	0	0	2	2	32	1	1	2	10	3	4	1	4	10	0	n/a	0	n/a	n/a	n/a	n/a	n/a	0	n/a	n/a	n/a	n/a	n/a	4	1	n/a	n/a	n/a	n/a	n/a	n/a	n/a
1	2	4	1	1	1	7	1	4	1	1	0	7	0	1	2	1	32	n/a	1	1	7	1	4	0	n/a	n/a	n/a	n/a	0	n/a	n/a	n/a	n/a	n/a	1	1	1	n/a	n/a	n/a	4	2	FALSE	FALSE	TRUE	FALSE	FALSE	FALSE	n/a
1	2	4	1	1	1	7	2	3	1	1	0	7	0	1	2	1	38	n/a	1	2	13	2	25	1	4	3	1	BBS radio	0	n/a	n/a	n/a	n/a	n/a	0	n/a	n/a	n/a	n/a	n/a	4	2	FALSE	FALSE	TRUE	FALSE	FALSE	TRUE	No sprayers
1	2	4	1	1	1	3	0	1	1	1	0	3	0	0	2	1	28	n/a	2	4	15	4	3	1	4	4	0	n/a	0	n/a	n/a	n/a	n/a	n/a	0	n/a	n/a	n/a	n/a	n/a	2	2	FALSE	FALSE	FALSE	FALSE	FALSE	TRUE	I didnot understand the language very well. And i dont know whether there was a campain
1	2	4	1	1	1	7	2	2	2	1	0	7	0	1	2	2	36	n/a	1	1	6	2	10	1	1	2	0	n/a	0	n/a	n/a	n/a	n/a	n/a	1	2	1	n/a	n/a	n/a	3	1	n/a	n/a	n/a	n/a	n/a	n/a	n/a
1	2	4	1	1	1	3	1	0	1	1	0	3	0	1	3	1	41	n/a	2	1	3	1	19	0	n/a	n/a	n/a	n/a	0	n/a	n/a	n/a	n/a	n/a	0	n/a	n/a	n/a	n/a	n/a	n/a	n/a	n/a	n/a	n/a	n/a	n/a	n/a	n/a
1	2	4	1	1	1	5	3	0	1	1	0	5	0	1	2	1	42	n/a	1	1	5	1	12	1	1	6	0	n/a	0	n/a	n/a	n/a	n/a	n/a	1	1	2	2	n/a	30	2	2	FALSE	FALSE	TRUE	FALSE	FALSE	FALSE	n/a
1	2	4	1	0	2	4	2	0	1	1	0	4	0	0	2	0	26	1	2	1	6	1	4	1	4	6	0	n/a	0	n/a	n/a	n/a	n/a	n/a	0	n/a	n/a	n/a	n/a	n/a	3	1	n/a	n/a	n/a	n/a	n/a	n/a	n/a
1	2	4	1	1	1	9	5	0	3	1	0	9	0	1	4	0	52	n/a	2	0	0	1	26	1	5	7	0	n/a	0	n/a	n/a	n/a	n/a	n/a	0	n/a	n/a	n/a	n/a	n/a	2	1	n/a	n/a	n/a	n/a	n/a	n/a	n/a
1	2	4	1	1	1	3	0	0	2	1	0	3	0	n/a	3	0	25	n/a	2	5	15	5	3	1	4	2	1	BBS	1	1	771474487	3	n/a	3	1	1	2	99	Market Place	30	4	1	n/a	n/a	n/a	n/a	n/a	n/a	n/a
1	2	4	1	1	1	6	3	1	1	1	0	6	0	1	2	1	38	n/a	2	2	9	2	17	1	4	5	0	n/a	0	n/a	n/a	n/a	n/a	n/a	1	1	2	99	Market	60	4	1	n/a	n/a	n/a	n/a	n/a	n/a	n/a
1	2	4	1	1	1	12	4	3	3	2	0	12	0	1	9	4	47	n/a	2	1	7	2	30	1	4	6	0	n/a	0	n/a	n/a	n/a	n/a	n/a	1	1	1	n/a	n/a	n/a	3	2	FALSE	FALSE	TRUE	FALSE	FALSE	FALSE	n/a
1	2	4	1	1	1	5	1	2	1	1	0	5	0	1	3	0	38	n/a	2	1	3	1	20	1	4	3	1	Radio Paidah	0	n/a	n/a	n/a	n/a	n/a	1	1	1	n/a	n/a	n/a	2	2	FALSE	FALSE	TRUE	FALSE	FALSE	FALSE	n/a
1	2	4	1	1	1	10	4	4	1	1	0	10	0	1	6	0	44	n/a	2	1	4	2	17	0	n/a	n/a	n/a	n/a	0	n/a	n/a	n/a	n/a	n/a	0	n/a	n/a	n/a	n/a	n/a	n/a	n/a	n/a	n/a	n/a	n/a	n/a	n/a	n/a
1	2	4	1	1	1	1	0	0	1	0	0	1	0	n/a	1	0	42	n/a	2	1	5	1	3	0	n/a	n/a	n/a	n/a	0	n/a	n/a	n/a	n/a	n/a	1	1	1	n/a	n/a	n/a	2	1	n/a	n/a	n/a	n/a	n/a	n/a	n/a
1	2	4	1	1	1	7	2	1	0	1	1	5	2	0	3	0	65	n/a	2	1	5	2	17	0	n/a	n/a	n/a	n/a	1	1	785863895	1	n/a	2	1	4	1	n/a	n/a	n/a	4	1	n/a	n/a	n/a	n/a	n/a	n/a	n/a
1	2	4	1	1	1	7	1	3	1	2	0	7	0	0	3	0	35	n/a	2	1	2	1	10	1	4	5	0	n/a	1	1	780836651	1	n/a	3	1	4	1	n/a	n/a	n/a	3	2	TRUE	FALSE	FALSE	FALSE	FALSE	FALSE	n/a
1	2	4	1	1	1	9	2	4	2	1	0	9	0	1	3	1	36	n/a	2	2	11	2	10	0	n/a	n/a	n/a	n/a	0	n/a	n/a	n/a	n/a	n/a	0	n/a	n/a	n/a	n/a	n/a	n/a	n/a	n/a	n/a	n/a	n/a	n/a	n/a	n/a
1	2	4	1	0	2	4	0	1	2	1	0	4	0	1	3	1	25	1	1	2	10	2	1	1	4	2	0	n/a	0	n/a	n/a	n/a	n/a	n/a	0	n/a	n/a	n/a	n/a	n/a	2	2	TRUE	FALSE	TRUE	FALSE	FALSE	FALSE	n/a
1	2	4	1	1	1	12	2	6	3	1	0	12	0	1	7	0	45	n/a	2	1	5	2	32	1	1	5	0	n/a	0	n/a	n/a	n/a	n/a	n/a	1	1	1	n/a	n/a	n/a	3	2	FALSE	FALSE	TRUE	FALSE	FALSE	FALSE	n/a
1	2	4	1	1	1	5	2	1	1	1	0	5	0	1	2	1	35	n/a	1	1	5	2	35	1	1	3	0	n/a	0	n/a	n/a	n/a	n/a	n/a	0	n/a	n/a	n/a	n/a	n/a	2	2	FALSE	FALSE	TRUE	FALSE	FALSE	FALSE	n/a
1	2	4	1	0	2	3	1	0	1	1	0	3	0	0	2	1	52	1	2	1	7	1	5	1	4	8	0	n/a	0	n/a	n/a	n/a	n/a	n/a	0	n/a	n/a	n/a	n/a	n/a	3	1	n/a	n/a	n/a	n/a	n/a	n/a	n/a
1	2	4	1	1	1	5	2	1	1	1	0	5	0	1	5	0	41	n/a	2	1	3	1	36	1	4	1	0	n/a	0	n/a	n/a	n/a	n/a	n/a	0	n/a	n/a	n/a	n/a	n/a	3	2	FALSE	FALSE	TRUE	FALSE	FALSE	FALSE	n/a
1	2	4	1	1	4	10	3	2	2	2	0	9	1	1	6	0	47	1	0	4	12	3	30	1	3	10	0	n/a	1	3	776522813	1	n/a	3	1	6	1	n/a	n/a	n/a	3	1	n/a	n/a	n/a	n/a	n/a	n/a	n/a
1	2	4	1	1	1	5	3	0	1	1	0	5	0	0	1	1	45	n/a	1	1	7	1	30	1	5	8	1	BBS	0	n/a	n/a	n/a	n/a	n/a	1	1	1	n/a	n/a	n/a	4	1	n/a	n/a	n/a	n/a	n/a	n/a	n/a
1	2	4	1	1	1	12	4	3	4	1	0	12	0	1	3	1	42	n/a	1	1	7	1	42	0	n/a	n/a	n/a	n/a	0	n/a	n/a	n/a	n/a	n/a	0	n/a	n/a	n/a	n/a	n/a	n/a	n/a	n/a	n/a	n/a	n/a	n/a	n/a	n/a
1	2	4	1	1	1	9	1	3	3	2	0	9	0	1	4	1	49	n/a	1	1	7	2	35	1	1	4	0	n/a	1	1	782508683	99	He can not remember the platform	2	1	1	1	n/a	n/a	n/a	4	1	n/a	n/a	n/a	n/a	n/a	n/a	n/a
1	2	4	1	0	2	8	1	2	3	2	0	8	0	1	4	0	50	1	2	1	5	4	29	1	5	8	0	n/a	0	n/a	n/a	n/a	n/a	n/a	0	n/a	n/a	n/a	n/a	n/a	4	2	FALSE	FALSE	TRUE	FALSE	FALSE	FALSE	n/a
1	2	4	1	1	1	9	0	5	2	2	0	9	0	1	8	1	34	n/a	2	2	10	2	2	1	1	2	1	Radio Pacis	0	n/a	n/a	n/a	n/a	n/a	0	n/a	n/a	n/a	n/a	n/a	3	2	FALSE	FALSE	FALSE	TRUE	FALSE	FALSE	n/a
1	2	4	1	1	1	9	2	3	2	2	0	9	0	1	4	0	47	n/a	2	1	7	1	18	0	n/a	n/a	n/a	n/a	0	n/a	n/a	n/a	n/a	n/a	1	1	1	n/a	n/a	n/a	3	2	TRUE	FALSE	TRUE	FALSE	FALSE	TRUE	Language was in Runyoro
1	2	4	1	1	1	5	1	2	1	1	0	5	0	1	2	0	35	n/a	2	1	7	1	6	1	4	3	1	Kings	1	1	782896005	1	n/a	2	1	1	1	n/a	n/a	n/a	3	2	FALSE	FALSE	TRUE	FALSE	FALSE	FALSE	n/a
1	2	4	1	1	1	6	2	2	1	1	0	6	0	1	4	0	49	n/a	2	3	13	3	12	1	1	4	0	n/a	0	n/a	n/a	n/a	n/a	n/a	0	n/a	n/a	n/a	n/a	n/a	3	1	n/a	n/a	n/a	n/a	n/a	n/a	n/a
1	2	4	1	1	1	10	2	2	5	1	0	10	0	1	10	1	45	n/a	1	1	7	4	17	1	1	7	0	n/a	0	n/a	n/a	n/a	n/a	n/a	1	1	1	n/a	n/a	n/a	4	1	n/a	n/a	n/a	n/a	n/a	n/a	n/a
1	2	4	1	0	2	4	1	1	1	1	0	4	0	0	2	0	26	1	2	1	5	1	5	1	4	6	0	n/a	0	n/a	n/a	n/a	n/a	n/a	1	2	2	1	n/a	60	4	1	n/a	n/a	n/a	n/a	n/a	n/a	n/a
1	2	4	1	1	1	10	2	1	6	1	0	10	0	1	6	6	46	n/a	1	1	7	2	32	1	5	8	0	n/a	0	n/a	n/a	n/a	n/a	n/a	1	1	1	n/a	n/a	n/a	4	1	n/a	n/a	n/a	n/a	n/a	n/a	n/a
1	2	4	1	1	1	6	2	2	1	1	0	6	0	1	2	1	28	n/a	1	1	4	1	28	1	1	3	0	n/a	1	1	780353699	2	n/a	3	1	1	1	n/a	n/a	n/a	4	2	FALSE	TRUE	TRUE	FALSE	FALSE	FALSE	n/a
1	2	4	1	1	1	8	0	5	2	1	0	8	0	1	8	1	34	n/a	1	4	14	4	34	1	1	10	1	Kings radio	1	1	774321301	1	n/a	10	0	n/a	n/a	n/a	n/a	n/a	4	1	n/a	n/a	n/a	n/a	n/a	n/a	n/a
1	2	4	1	1	1	7	2	2	3	0	0	7	0	1	1	2	38	n/a	2	5	18	5	10	1	1	8	0	n/a	0	n/a	n/a	n/a	n/a	n/a	0	n/a	n/a	n/a	n/a	n/a	4	1	n/a	n/a	n/a	n/a	n/a	n/a	n/a
1	2	4	1	1	4	5	1	1	1	2	0	5	0	1	3	1	57	0	2	2	11	5	30	1	3	6	1	BBS	0	n/a	n/a	n/a	n/a	n/a	0	n/a	n/a	n/a	n/a	n/a	4	1	n/a	n/a	n/a	n/a	n/a	n/a	n/a
1	2	4	1	1	1	3	0	1	1	1	0	3	0	0	2	0	20	n/a	2	2	11	2	15	1	4	3	1	BBS	0	n/a	n/a	n/a	n/a	n/a	1	1	2	99	Market	30	4	2	FALSE	FALSE	TRUE	FALSE	FALSE	FALSE	n/a
1	2	4	1	1	1	10	0	4	1	5	0	10	0	1	8	0	60	n/a	1	3	13	5	27	1	1	3	0	n/a	1	1	772536009	3	n/a	3	1	1	2	99	Trading Centre	30	4	1	n/a	n/a	n/a	n/a	n/a	n/a	n/a
1	2	4	1	1	1	2	0	0	0	1	1	2	0	n/a	2	0	66	n/a	2	1	6	1	43	0	n/a	n/a	n/a	n/a	0	n/a	n/a	n/a	n/a	n/a	0	n/a	n/a	n/a	n/a	n/a	n/a	n/a	n/a	n/a	n/a	n/a	n/a	n/a	n/a
1	2	4	1	0	2	2	0	1	0	1	0	2	0	0	1	0	20	1	0	1	6	1	3	0	n/a	n/a	n/a	n/a	0	n/a	n/a	n/a	n/a	n/a	0	n/a	n/a	n/a	n/a	n/a	n/a	n/a	n/a	n/a	n/a	n/a	n/a	n/a	n/a
1	2	4	1	1	1	10	4	4	1	1	0	10	0	1	8	2	38	n/a	1	2	11	2	4	1	1	6	1	Vcc fm	0	n/a	n/a	n/a	n/a	n/a	1	1	2	1	n/a	30	3	1	n/a	n/a	n/a	n/a	n/a	n/a	n/a
1	2	4	1	0	2	6	1	3	1	1	0	6	0	1	0	2	34	1	0	3	13	3	20	1	2	6	1	Bbs	0	n/a	n/a	n/a	n/a	n/a	0	n/a	n/a	n/a	n/a	n/a	3	1	n/a	n/a	n/a	n/a	n/a	n/a	n/a
1	2	4	1	1	4	11	3	2	3	1	1	10	1	1	5	0	72	0	1	1	4	2	10	1	5	10	0	n/a	0	n/a	n/a	n/a	n/a	n/a	1	3	2	3	n/a	40	3	2	FALSE	FALSE	TRUE	FALSE	FALSE	TRUE	Lack of groups because they wanted to give /sale us pesticides in a group we didn't have farm groups
1	2	4	1	1	1	6	2	2	1	1	0	6	0	1	3	0	34	n/a	2	1	4	1	12	0	n/a	n/a	n/a	n/a	0	n/a	n/a	n/a	n/a	n/a	0	n/a	n/a	n/a	n/a	n/a	n/a	n/a	n/a	n/a	n/a	n/a	n/a	n/a	n/a
1	2	4	1	1	1	7	2	1	1	3	0	7	0	1	3	0	36	n/a	2	1	4	1	5	1	1	4	0	n/a	0	n/a	n/a	n/a	n/a	n/a	0	n/a	n/a	n/a	n/a	n/a	3	1	n/a	n/a	n/a	n/a	n/a	n/a	n/a
1	2	4	1	1	1	8	2	3	1	2	0	8	0	1	7	1	60	n/a	2	0	0	1	57	1	4	6	1	VCC	0	n/a	n/a	n/a	n/a	n/a	0	n/a	n/a	n/a	n/a	n/a	4	2	FALSE	FALSE	TRUE	FALSE	FALSE	FALSE	n/a
1	2	4	1	0	1	7	2	1	2	2	0	7	0	0	4	0	54	n/a	2	1	7	2	10	1	1	1	0	n/a	0	n/a	n/a	n/a	n/a	n/a	0	n/a	n/a	n/a	n/a	n/a	4	2	FALSE	FALSE	FALSE	FALSE	TRUE	FALSE	n/a
1	2	4	1	1	1	9	1	6	1	1	0	9	0	1	6	1	45	n/a	1	2	13	2	12	1	1	10	1	KBS radio	0	n/a	n/a	n/a	n/a	n/a	1	4	3	n/a	n/a	n/a	4	2	FALSE	FALSE	FALSE	FALSE	FALSE	TRUE	Some methods complicated to implement.
1	2	4	1	1	1	4	1	1	1	1	0	4	0	1	4	0	46	n/a	2	1	6	1	46	1	4	5	0	n/a	0	n/a	n/a	n/a	n/a	n/a	0	n/a	n/a	n/a	n/a	n/a	3	1	n/a	n/a	n/a	n/a	n/a	n/a	n/a
1	2	4	1	0	2	5	2	0	1	2	0	5	0	1	4	0	25	1	2	1	7	1	25	1	4	10	0	n/a	1	1	784729027	3	n/a	1	0	n/a	n/a	n/a	n/a	n/a	3	1	n/a	n/a	n/a	n/a	n/a	n/a	n/a
1	2	4	1	1	1	4	0	2	0	1	1	4	0	0	2	0	74	n/a	2	1	2	1	56	1	4	6	0	n/a	0	n/a	n/a	n/a	n/a	n/a	0	n/a	n/a	n/a	n/a	n/a	3	2	FALSE	FALSE	FALSE	TRUE	FALSE	FALSE	n/a
1	2	4	1	0	2	8	1	0	2	5	0	8	0	1	6	2	46	1	1	1	7	3	30	1	2	3	1	Bunyoro broadcasting services	0	n/a	n/a	n/a	n/a	n/a	0	n/a	n/a	n/a	n/a	n/a	3	1	n/a	n/a	n/a	n/a	n/a	n/a	n/a
1	2	4	1	0	1	2	0	0	0	2	0	2	0	n/a	2	1	59	n/a	1	2	11	2	30	1	1	4	0	n/a	0	n/a	n/a	n/a	n/a	n/a	0	n/a	n/a	n/a	n/a	n/a	2	2	FALSE	FALSE	TRUE	FALSE	FALSE	FALSE	n/a
1	2	4	1	0	1	7	1	3	1	1	1	7	0	1	3	0	42	n/a	2	1	4	1	20	0	n/a	n/a	n/a	n/a	0	n/a	n/a	n/a	n/a	n/a	0	n/a	n/a	n/a	n/a	n/a	n/a	n/a	n/a	n/a	n/a	n/a	n/a	n/a	n/a
1	2	4	1	0	1	12	5	3	1	3	0	12	0	1	8	0	54	n/a	2	1	6	1	30	1	1	5	1	BBS radio	0	n/a	n/a	n/a	n/a	n/a	0	n/a	n/a	n/a	n/a	n/a	2	2	FALSE	TRUE	FALSE	FALSE	FALSE	FALSE	n/a
1	2	4	1	1	1	8	3	1	3	1	0	8	0	1	8	0	38	n/a	2	2	11	2	26	1	1	1	0	n/a	0	n/a	n/a	n/a	n/a	n/a	0	n/a	n/a	n/a	n/a	n/a	2	2	TRUE	TRUE	FALSE	FALSE	FALSE	FALSE	n/a
1	2	4	1	0	2	4	2	0	1	1	0	4	0	1	3	0	32	1	2	1	6	2	8	1	1	6	0	n/a	0	n/a	n/a	n/a	n/a	n/a	0	n/a	n/a	n/a	n/a	n/a	2	2	FALSE	FALSE	FALSE	FALSE	TRUE	FALSE	n/a
1	2	4	1	1	1	9	3	0	3	3	0	9	0	1	6	0	56	n/a	2	1	7	2	40	1	4	4	0	n/a	0	n/a	n/a	n/a	n/a	n/a	1	1	1	n/a	n/a	n/a	4	2	FALSE	FALSE	TRUE	FALSE	FALSE	FALSE	n/a
1	2	4	1	0	1	1	0	0	0	1	0	1	0	n/a	1	1	54	n/a	1	2	9	2	30	1	1	6	0	n/a	0	n/a	n/a	n/a	n/a	n/a	0	n/a	n/a	n/a	n/a	n/a	3	1	n/a	n/a	n/a	n/a	n/a	n/a	n/a
1	2	4	1	1	1	5	1	1	2	1	0	5	0	1	3	0	31	n/a	2	3	12	3	31	1	1	7	1	UBU radio	0	n/a	n/a	n/a	n/a	n/a	1	1	1	n/a	n/a	n/a	4	1	n/a	n/a	n/a	n/a	n/a	n/a	n/a
1	2	4	1	0	1	1	0	0	0	1	0	1	0	n/a	1	1	54	n/a	1	2	9	2	30	1	1	6	0	n/a	0	n/a	n/a	n/a	n/a	n/a	0	n/a	n/a	n/a	n/a	n/a	3	1	n/a	n/a	n/a	n/a	n/a	n/a	n/a
1	2	4	1	1	1	10	4	4	1	1	0	10	0	1	2	1	39	n/a	1	1	5	1	39	1	1	2	1	BBS,KBS	0	n/a	n/a	n/a	n/a	n/a	0	n/a	n/a	n/a	n/a	n/a	4	1	n/a	n/a	n/a	n/a	n/a	n/a	n/a
1	2	4	1	1	1	8	1	2	2	3	0	8	0	1	4	0	42	n/a	2	4	4	3	42	1	1	10	1	BBS	0	n/a	n/a	n/a	n/a	n/a	1	1	1	n/a	n/a	n/a	4	1	n/a	n/a	n/a	n/a	n/a	n/a	n/a
1	2	4	1	0	2	11	3	3	1	4	0	11	0	1	5	2	52	1	1	1	7	2	25	1	5	8	0	n/a	0	n/a	n/a	n/a	n/a	n/a	0	n/a	n/a	n/a	n/a	n/a	3	1	n/a	n/a	n/a	n/a	n/a	n/a	n/a
1	2	4	1	0	2	13	4	3	3	3	0	13	0	1	6	2	60	1	2	1	6	1	20	1	5	3	0	n/a	0	n/a	n/a	n/a	n/a	n/a	1	1	1	n/a	n/a	n/a	3	1	n/a	n/a	n/a	n/a	n/a	n/a	n/a
1	2	4	1	1	1	3	1	0	2	0	0	3	0	0	2	1	24	n/a	1	4	13	4	17	0	n/a	n/a	n/a	n/a	0	n/a	n/a	n/a	n/a	n/a	0	n/a	n/a	n/a	n/a	n/a	n/a	n/a	n/a	n/a	n/a	n/a	n/a	n/a	n/a
1	2	4	1	1	1	4	1	1	1	1	0	4	0	1	3	1	52	n/a	1	2	11	2	40	0	n/a	n/a	n/a	n/a	0	n/a	n/a	n/a	n/a	n/a	1	1	2	3	n/a	60	4	1	n/a	n/a	n/a	n/a	n/a	n/a	n/a
1	2	4	1	1	1	9	2	2	2	3	0	9	0	1	5	0	58	n/a	2	2	10	1	58	1	4	6	1	BBS	0	n/a	n/a	n/a	n/a	n/a	0	n/a	n/a	n/a	n/a	n/a	3	2	FALSE	FALSE	TRUE	FALSE	FALSE	FALSE	n/a
1	2	4	1	1	1	8	4	2	1	1	0	8	0	1	2	0	42	n/a	2	1	4	1	20	0	n/a	n/a	n/a	n/a	0	n/a	n/a	n/a	n/a	n/a	0	n/a	n/a	n/a	n/a	n/a	n/a	n/a	n/a	n/a	n/a	n/a	n/a	n/a	n/a
1	2	4	1	1	1	4	2	0	0	1	1	4	0	0	2	1	22	n/a	1	2	11	2	14	0	n/a	n/a	n/a	n/a	1	1	999999999	2	n/a	4	0	n/a	n/a	n/a	n/a	n/a	3	1	n/a	n/a	n/a	n/a	n/a	n/a	n/a
1	2	4	1	1	1	8	3	1	2	2	0	8	0	1	8	2	53	n/a	1	1	7	1	53	1	4	2	0	n/a	0	n/a	n/a	n/a	n/a	n/a	0	n/a	n/a	n/a	n/a	n/a	2	2	FALSE	FALSE	TRUE	FALSE	FALSE	FALSE	n/a
1	2	4	1	1	1	6	3	1	1	1	0	6	0	1	4	2	29	n/a	1	2	11	2	11	1	4	5	0	n/a	0	n/a	n/a	n/a	n/a	n/a	0	n/a	n/a	n/a	n/a	n/a	4	1	n/a	n/a	n/a	n/a	n/a	n/a	n/a
1	2	4	1	1	1	7	0	3	2	1	0	6	1	1	2	2	42	n/a	1	3	13	3	3	1	4	2	0	n/a	0	n/a	n/a	n/a	n/a	n/a	0	n/a	n/a	n/a	n/a	n/a	4	1	n/a	n/a	n/a	n/a	n/a	n/a	n/a
1	2	4	1	1	1	3	1	0	1	1	0	3	0	0	2	0	27	n/a	2	2	10	2	5	0	n/a	n/a	n/a	n/a	0	n/a	n/a	n/a	n/a	n/a	0	n/a	n/a	n/a	n/a	n/a	n/a	n/a	n/a	n/a	n/a	n/a	n/a	n/a	n/a
1	2	4	1	1	1	10	3	3	2	2	0	10	0	1	1	1	42	n/a	2	2	11	5	42	1	5	7	1	BBS	0	n/a	n/a	n/a	n/a	n/a	0	n/a	n/a	n/a	n/a	n/a	4	2	FALSE	FALSE	TRUE	FALSE	FALSE	FALSE	n/a
1	2	4	1	1	1	9	5	2	1	1	0	9	0	1	2	1	35	n/a	1	2	13	2	35	1	1	5	1	Kings radio	0	n/a	n/a	n/a	n/a	n/a	0	n/a	n/a	n/a	n/a	n/a	4	2	FALSE	FALSE	TRUE	FALSE	FALSE	FALSE	n/a
1	2	4	1	1	1	8	1	3	1	3	0	8	0	1	1	0	46	n/a	2	1	7	2	5	1	1	3	0	n/a	0	n/a	n/a	n/a	n/a	n/a	0	n/a	n/a	n/a	n/a	n/a	4	1	n/a	n/a	n/a	n/a	n/a	n/a	n/a
1	2	4	1	0	2	3	0	1	1	1	0	3	0	1	2	0	25	1	2	1	5	1	25	1	4	8	1	Radio Kings	1	2	775342932	99	Don't remember the code and she lost her phone	1	0	n/a	n/a	n/a	n/a	n/a	2	3	FALSE	FALSE	TRUE	FALSE	FALSE	FALSE	n/a
1	2	4	1	0	2	5	1	1	2	1	0	5	0	0	4	1	50	1	1	1	2	1	3	1	4	1	0	n/a	0	n/a	n/a	n/a	n/a	n/a	0	n/a	n/a	n/a	n/a	n/a	2	2	FALSE	FALSE	TRUE	FALSE	FALSE	FALSE	n/a
1	2	4	1	1	1	3	1	0	1	1	0	3	0	0	2	0	40	n/a	2	2	11	2	40	1	4	10	0	n/a	0	n/a	n/a	n/a	n/a	n/a	0	n/a	n/a	n/a	n/a	n/a	4	1	n/a	n/a	n/a	n/a	n/a	n/a	n/a
1	2	4	1	1	1	6	2	1	1	2	0	6	0	1	2	0	39	n/a	2	1	6	2	39	1	1	10	0	n/a	0	n/a	n/a	n/a	n/a	n/a	0	n/a	n/a	n/a	n/a	n/a	4	1	n/a	n/a	n/a	n/a	n/a	n/a	n/a
1	2	4	1	0	1	10	2	5	1	1	0	9	1	1	9	1	73	n/a	1	1	5	2	12	1	1	8	0	n/a	0	n/a	n/a	n/a	n/a	n/a	0	n/a	n/a	n/a	n/a	n/a	3	2	FALSE	FALSE	TRUE	FALSE	FALSE	FALSE	n/a
1	2	4	1	1	1	3	0	1	1	1	0	3	0	0	2	1	24	n/a	1	1	7	1	10	1	4	3	0	n/a	0	n/a	n/a	n/a	n/a	n/a	1	1	1	n/a	n/a	n/a	2	2	FALSE	FALSE	FALSE	FALSE	FALSE	TRUE	He understood the message but he only used methods he was familiar with.
1	2	4	1	1	1	9	3	3	1	2	0	9	0	1	5	0	61	n/a	2	1	5	1	61	1	1	3	1	BBS radio	0	n/a	n/a	n/a	n/a	n/a	0	n/a	n/a	n/a	n/a	n/a	2	3	FALSE	TRUE	FALSE	FALSE	FALSE	FALSE	n/a
1	2	4	1	1	1	5	0	2	2	1	0	5	0	1	2	1	23	n/a	1	2	11	2	3	1	1	2	1	KBs radio	0	n/a	n/a	n/a	n/a	n/a	0	n/a	n/a	n/a	n/a	n/a	2	2	FALSE	TRUE	FALSE	FALSE	FALSE	FALSE	n/a
1	2	4	1	0	2	9	2	1	4	2	0	9	0	1	8	1	25	1	1	5	15	5	22	1	2	8	0	n/a	0	n/a	n/a	n/a	n/a	n/a	0	n/a	n/a	n/a	n/a	n/a	3	1	n/a	n/a	n/a	n/a	n/a	n/a	n/a
1	2	4	1	0	2	8	2	1	2	3	0	8	0	1	7	0	47	1	2	1	7	2	47	1	4	5	0	n/a	1	2	781100069	3	n/a	2	1	1	1	n/a	n/a	n/a	4	1	n/a	n/a	n/a	n/a	n/a	n/a	n/a
1	2	4	1	0	2	11	1	4	4	2	0	11	0	1	9	0	49	1	2	1	7	1	40	1	4	10	0	n/a	0	n/a	n/a	n/a	n/a	n/a	0	n/a	n/a	n/a	n/a	n/a	3	1	n/a	n/a	n/a	n/a	n/a	n/a	n/a
1	2	4	1	1	1	1	0	0	1	0	0	1	0	n/a	1	0	34	n/a	2	5	16	5	6	1	1	1	0	n/a	0	n/a	n/a	n/a	n/a	n/a	0	n/a	n/a	n/a	n/a	n/a	1	2	FALSE	TRUE	FALSE	FALSE	FALSE	FALSE	n/a
1	2	4	1	1	1	6	4	0	1	1	0	6	0	1	2	0	31	n/a	2	1	7	1	31	0	n/a	n/a	n/a	n/a	0	n/a	n/a	n/a	n/a	n/a	0	n/a	n/a	n/a	n/a	n/a	n/a	n/a	n/a	n/a	n/a	n/a	n/a	n/a	n/a
1	2	4	1	1	1	1	0	0	1	0	0	1	0	n/a	1	1	25	n/a	1	3	13	3	13	0	n/a	n/a	n/a	n/a	0	n/a	n/a	n/a	n/a	n/a	0	n/a	n/a	n/a	n/a	n/a	n/a	n/a	n/a	n/a	n/a	n/a	n/a	n/a	n/a
1	2	4	1	0	2	9	0	3	2	3	1	9	0	1	7	2	44	1	1	4	13	4	28	1	2	3	0	n/a	0	n/a	n/a	n/a	n/a	n/a	0	n/a	n/a	n/a	n/a	n/a	2	1	n/a	n/a	n/a	n/a	n/a	n/a	n/a
1	2	4	1	1	1	7	1	4	1	1	0	7	0	1	2	2	47	n/a	1	2	9	2	10	0	n/a	n/a	n/a	n/a	0	n/a	n/a	n/a	n/a	n/a	0	n/a	n/a	n/a	n/a	n/a	n/a	n/a	n/a	n/a	n/a	n/a	n/a	n/a	n/a
1	2	4	1	1	1	4	1	1	1	1	0	4	0	1	2	1	27	n/a	1	1	7	1	8	1	1	5	0	n/a	0	n/a	n/a	n/a	n/a	n/a	0	n/a	n/a	n/a	n/a	n/a	2	2	FALSE	FALSE	TRUE	FALSE	FALSE	FALSE	n/a
1	2	4	1	1	1	7	0	4	1	2	0	7	0	1	3	0	45	n/a	2	1	4	3	45	0	n/a	n/a	n/a	n/a	0	n/a	n/a	n/a	n/a	n/a	0	n/a	n/a	n/a	n/a	n/a	n/a	n/a	n/a	n/a	n/a	n/a	n/a	n/a	n/a
1	2	4	1	1	1	4	2	0	1	1	0	4	0	0	2	2	38	n/a	1	1	7	3	7	1	4	5	1	Tindis radio	1	2	786746213	3	n/a	3	1	4	2	1	n/a	30	4	2	FALSE	FALSE	TRUE	FALSE	FALSE	FALSE	n/a
1	2	4	1	1	1	7	2	3	1	1	0	7	0	1	4	0	44	n/a	2	2	11	2	44	1	4	10	1	BBS radio.	0	n/a	n/a	n/a	n/a	n/a	0	n/a	n/a	n/a	n/a	n/a	4	2	FALSE	FALSE	TRUE	FALSE	FALSE	FALSE	n/a
1	2	4	1	0	2	7	1	3	2	1	0	7	0	1	5	2	40	1	1	1	7	2	38	0	n/a	n/a	n/a	n/a	0	n/a	n/a	n/a	n/a	n/a	0	n/a	n/a	n/a	n/a	n/a	n/a	n/a	n/a	n/a	n/a	n/a	n/a	n/a	n/a
1	2	4	1	1	1	4	0	2	1	1	0	4	0	0	2	0	27	n/a	2	2	11	2	4	1	4	2	1	VCC	0	n/a	n/a	n/a	n/a	n/a	0	n/a	n/a	n/a	n/a	n/a	4	2	FALSE	FALSE	TRUE	FALSE	FALSE	FALSE	n/a
1	2	4	1	0	2	7	0	4	2	1	0	7	0	1	2	1	45	1	2	1	7	2	12	1	1	2	0	n/a	0	n/a	n/a	n/a	n/a	n/a	1	2	1	n/a	n/a	n/a	3	1	n/a	n/a	n/a	n/a	n/a	n/a	n/a
1	2	4	1	1	1	3	0	1	1	1	0	3	0	0	2	1	24	n/a	1	2	11	2	20	0	n/a	n/a	n/a	n/a	0	n/a	n/a	n/a	n/a	n/a	1	1	1	n/a	n/a	n/a	4	3	FALSE	TRUE	FALSE	FALSE	FALSE	FALSE	n/a
1	2	4	1	1	1	8	2	3	2	1	0	8	0	1	6	1	35	n/a	1	2	11	2	15	1	4	4	0	n/a	1	1	788769964	3	n/a	6	0	n/a	n/a	n/a	n/a	n/a	4	1	n/a	n/a	n/a	n/a	n/a	n/a	n/a
1	2	4	1	1	1	7	3	0	3	1	0	7	0	1	4	1	43	n/a	2	1	5	2	15	1	4	6	0	n/a	0	n/a	n/a	n/a	n/a	n/a	1	4	1	n/a	n/a	n/a	4	1	n/a	n/a	n/a	n/a	n/a	n/a	n/a
1	2	4	1	0	2	7	1	1	2	3	0	7	0	1	3	1	48	1	1	1	6	2	18	1	4	6	0	n/a	1	1	780108207	1	n/a	8	0	n/a	n/a	n/a	n/a	n/a	4	1	n/a	n/a	n/a	n/a	n/a	n/a	n/a
1	2	4	1	0	2	4	1	1	1	1	0	4	0	1	2	1	28	1	1	1	7	2	6	0	n/a	n/a	n/a	n/a	0	n/a	n/a	n/a	n/a	n/a	1	1	1	n/a	n/a	n/a	3	2	FALSE	FALSE	TRUE	FALSE	FALSE	FALSE	n/a
1	2	4	1	1	1	11	3	2	4	2	0	11	0	1	3	0	47	n/a	2	1	3	2	47	1	4	10	0	n/a	1	4	772915293	1	n/a	5	0	n/a	n/a	n/a	n/a	n/a	2	2	FALSE	FALSE	FALSE	FALSE	FALSE	TRUE	The pests continued not dieing
1	2	4	1	1	1	4	1	1	1	1	0	4	0	0	2	0	26	n/a	2	1	5	1	26	1	4	3	0	n/a	1	1	773301426	1	n/a	2	1	1	1	n/a	n/a	n/a	4	1	n/a	n/a	n/a	n/a	n/a	n/a	n/a
1	2	4	1	1	1	12	0	3	6	3	0	12	0	0	6	0	53	n/a	2	1	6	2	53	1	5	10	0	n/a	0	n/a	n/a	n/a	n/a	n/a	1	5	2	99	Under the tree at the trading centre	90	4	2	FALSE	FALSE	TRUE	FALSE	FALSE	FALSE	n/a
1	2	4	1	0	2	6	2	1	1	2	0	6	0	1	4	0	47	1	2	1	3	1	7	1	4	1	0	n/a	0	n/a	n/a	n/a	n/a	n/a	0	n/a	n/a	n/a	n/a	n/a	2	2	FALSE	FALSE	TRUE	FALSE	FALSE	FALSE	n/a
1	2	4	1	0	1	3	0	2	0	1	0	3	0	1	2	1	32	n/a	1	2	8	2	18	1	1	2	0	n/a	1	1	999999999	3	n/a	1	1	1	1	n/a	n/a	n/a	4	1	n/a	n/a	n/a	n/a	n/a	n/a	n/a
1	2	4	1	0	2	13	2	5	1	4	1	13	0	1	7	0	46	1	2	1	6	2	20	1	2	3	0	n/a	0	n/a	n/a	n/a	n/a	n/a	0	n/a	n/a	n/a	n/a	n/a	2	3	TRUE	FALSE	FALSE	FALSE	FALSE	FALSE	n/a
1	2	4	1	1	1	6	1	1	3	1	0	6	0	1	4	2	60	n/a	1	2	11	5	40	1	4	6	0	n/a	0	n/a	n/a	n/a	n/a	n/a	1	1	1	n/a	n/a	n/a	4	1	n/a	n/a	n/a	n/a	n/a	n/a	n/a
1	2	4	1	1	1	4	1	1	1	1	0	4	0	0	2	0	26	n/a	1	2	11	2	4	1	1	6	1	BBS	0	n/a	n/a	n/a	n/a	n/a	0	n/a	n/a	n/a	n/a	n/a	4	1	n/a	n/a	n/a	n/a	n/a	n/a	n/a
1	2	4	1	0	1	8	0	2	4	2	0	8	0	1	7	0	51	n/a	2	1	4	2	51	0	n/a	n/a	n/a	n/a	0	n/a	n/a	n/a	n/a	n/a	0	n/a	n/a	n/a	n/a	n/a	n/a	n/a	n/a	n/a	n/a	n/a	n/a	n/a	n/a
1	2	4	1	0	2	7	2	1	1	3	0	7	0	1	7	0	50	1	2	1	5	2	50	1	2	3	1	BBS	0	n/a	n/a	n/a	n/a	n/a	0	n/a	n/a	n/a	n/a	n/a	4	2	FALSE	FALSE	FALSE	FALSE	TRUE	FALSE	n/a
1	2	4	1	1	1	7	4	1	1	1	0	7	0	1	5	1	47	n/a	2	1	5	1	47	1	5	10	0	n/a	0	n/a	n/a	n/a	n/a	n/a	1	5	1	n/a	n/a	n/a	2	2	FALSE	FALSE	TRUE	FALSE	FALSE	FALSE	n/a
1	2	4	1	1	1	8	2	2	1	3	0	8	0	1	7	1	47	n/a	1	1	7	2	47	1	4	10	1	Bbs and king radio	0	n/a	n/a	n/a	n/a	n/a	0	n/a	n/a	n/a	n/a	n/a	3	1	n/a	n/a	n/a	n/a	n/a	n/a	n/a
1	2	4	1	1	1	11	1	4	2	4	0	11	0	1	6	1	48	n/a	1	1	7	2	48	1	4	5	1	BBS	0	n/a	n/a	n/a	n/a	n/a	1	1	1	n/a	n/a	n/a	4	2	FALSE	FALSE	TRUE	FALSE	FALSE	FALSE	n/a
1	2	4	1	0	2	4	2	0	1	1	0	4	0	1	2	1	42	1	1	1	7	1	7	0	n/a	n/a	n/a	n/a	0	n/a	n/a	n/a	n/a	n/a	0	n/a	n/a	n/a	n/a	n/a	n/a	n/a	n/a	n/a	n/a	n/a	n/a	n/a	n/a
1	2	4	1	0	1	6	3	0	1	2	0	6	0	1	3	0	48	n/a	2	2	8	2	32	1	1	2	0	n/a	0	n/a	n/a	n/a	n/a	n/a	1	1	1	n/a	n/a	n/a	1	3	TRUE	FALSE	FALSE	TRUE	FALSE	FALSE	n/a
1	2	4	1	1	1	5	2	1	1	1	0	5	0	1	0	2	52	n/a	0	1	7	2	5	0	n/a	n/a	n/a	n/a	0	n/a	n/a	n/a	n/a	n/a	0	n/a	n/a	n/a	n/a	n/a	n/a	n/a	n/a	n/a	n/a	n/a	n/a	n/a	n/a
1	2	4	1	1	1	6	2	0	2	2	0	6	0	0	4	0	60	n/a	2	2	8	2	50	1	1	10	0	n/a	0	n/a	n/a	n/a	n/a	n/a	0	n/a	n/a	n/a	n/a	n/a	2	3	FALSE	FALSE	FALSE	FALSE	FALSE	TRUE	The campaign was not in our village
1	2	4	1	0	2	8	2	1	2	3	0	8	0	1	7	1	47	1	0	1	7	2	4	1	2	7	0	n/a	1	2	777866697	99	Not sure of the code which sent the message	6	0	n/a	n/a	n/a	n/a	n/a	2	1	n/a	n/a	n/a	n/a	n/a	n/a	n/a
1	2	4	1	1	1	6	1	3	1	1	0	6	0	1	2	1	32	n/a	1	1	7	1	32	1	1	6	0	n/a	1	1	777773295	99	Does not remember	8	1	1	1	n/a	n/a	n/a	4	1	n/a	n/a	n/a	n/a	n/a	n/a	n/a
1	2	4	1	1	1	15	1	6	4	4	0	15	0	1	12	1	54	n/a	1	1	7	4	54	1	4	5	0	n/a	0	n/a	n/a	n/a	n/a	n/a	1	1	2	1	n/a	30	4	1	n/a	n/a	n/a	n/a	n/a	n/a	n/a
1	2	4	1	1	1	13	5	0	5	3	0	13	0	1	12	1	45	n/a	1	1	7	3	30	1	1	1	0	n/a	0	n/a	n/a	n/a	n/a	n/a	1	1	1	n/a	n/a	n/a	2	3	TRUE	FALSE	FALSE	FALSE	FALSE	FALSE	n/a
1	2	4	1	0	1	4	2	0	0	2	0	4	0	1	1	1	40	n/a	1	0	0	2	12	0	n/a	n/a	n/a	n/a	0	n/a	n/a	n/a	n/a	n/a	0	n/a	n/a	n/a	n/a	n/a	n/a	n/a	n/a	n/a	n/a	n/a	n/a	n/a	n/a
1	2	4	1	1	1	4	1	1	1	1	0	4	0	1	2	0	24	n/a	2	1	6	1	24	1	4	7	1	Bunyoro broadcasting services	0	n/a	n/a	n/a	n/a	n/a	1	1	1	n/a	n/a	n/a	4	1	n/a	n/a	n/a	n/a	n/a	n/a	n/a
1	2	4	1	0	2	6	2	2	0	0	1	5	1	1	2	1	70	1	1	2	11	2	32	1	2	5	0	n/a	0	n/a	n/a	n/a	n/a	n/a	0	n/a	n/a	n/a	n/a	n/a	3	1	n/a	n/a	n/a	n/a	n/a	n/a	n/a
1	2	4	1	1	1	9	3	0	5	1	0	9	0	1	6	1	42	n/a	1	2	9	2	42	1	1	4	1	0	1	1	778928413	1	n/a	5	0	n/a	n/a	n/a	n/a	n/a	3	1	n/a	n/a	n/a	n/a	n/a	n/a	n/a
1	2	4	1	0	2	5	0	3	1	1	0	5	0	1	2	0	40	1	2	1	5	1	25	1	2	4	0	n/a	0	n/a	n/a	n/a	n/a	n/a	1	4	2	99	On a truck vehicle	30	4	2	FALSE	TRUE	TRUE	FALSE	FALSE	FALSE	n/a
1	2	4	1	1	1	7	2	1	2	2	0	7	0	1	4	1	57	n/a	1	1	6	1	57	1	1	5	0	n/a	0	n/a	n/a	n/a	n/a	n/a	1	1	1	n/a	n/a	n/a	4	2	FALSE	TRUE	FALSE	FALSE	TRUE	FALSE	n/a
1	2	4	1	0	1	12	4	2	3	2	0	11	1	1	5	1	53	n/a	1	1	6	1	33	1	1	4	1	Bunyoro broadcasting services	0	n/a	n/a	n/a	n/a	n/a	0	n/a	n/a	n/a	n/a	n/a	1	1	n/a	n/a	n/a	n/a	n/a	n/a	n/a
1	2	4	1	1	1	3	0	1	1	1	0	3	0	0	2	1	25	n/a	2	3	13	3	5	1	1	5	0	n/a	0	n/a	n/a	n/a	n/a	n/a	1	1	1	n/a	n/a	n/a	4	2	FALSE	FALSE	TRUE	FALSE	FALSE	FALSE	n/a
1	2	4	1	0	2	6	3	1	1	1	0	6	0	1	3	0	35	1	2	2	9	2	35	1	4	2	1	BBS	0	n/a	n/a	n/a	n/a	n/a	0	n/a	n/a	n/a	n/a	n/a	4	2	FALSE	FALSE	TRUE	FALSE	FALSE	FALSE	n/a
1	2	4	1	1	1	8	1	3	1	2	1	8	0	1	3	0	69	n/a	2	1	4	2	40	1	4	8	1	BBS	0	n/a	n/a	n/a	n/a	n/a	0	n/a	n/a	n/a	n/a	n/a	4	2	FALSE	FALSE	TRUE	FALSE	FALSE	FALSE	n/a
1	2	4	1	1	1	1	0	0	1	0	0	1	0	n/a	1	1	24	n/a	1	2	11	2	5	1	1	1	0	n/a	0	n/a	n/a	n/a	n/a	n/a	0	n/a	n/a	n/a	n/a	n/a	2	2	FALSE	FALSE	FALSE	FALSE	TRUE	FALSE	n/a
1	2	4	1	0	1	8	3	0	3	2	0	8	0	1	4	0	54	n/a	2	1	4	2	30	0	n/a	n/a	n/a	n/a	0	n/a	n/a	n/a	n/a	n/a	0	n/a	n/a	n/a	n/a	n/a	n/a	n/a	n/a	n/a	n/a	n/a	n/a	n/a	n/a
1	2	4	1	0	2	6	2	2	1	1	0	6	0	1	3	1	42	1	1	1	3	2	9	1	2	3	0	n/a	0	n/a	n/a	n/a	n/a	n/a	0	n/a	n/a	n/a	n/a	n/a	4	1	n/a	n/a	n/a	n/a	n/a	n/a	n/a
1	2	4	1	1	1	3	0	1	1	1	0	3	0	0	2	2	35	n/a	1	1	7	1	35	1	4	5	1	BBS radio	0	n/a	n/a	n/a	n/a	n/a	1	1	1	n/a	n/a	n/a	4	2	FALSE	FALSE	TRUE	FALSE	FALSE	FALSE	n/a
1	2	4	1	1	1	6	0	3	2	1	0	6	0	1	4	1	28	n/a	1	2	11	2	9	1	4	4	1	BBS and Kings radio	0	n/a	n/a	n/a	n/a	n/a	0	n/a	n/a	n/a	n/a	n/a	4	2	FALSE	FALSE	TRUE	FALSE	FALSE	FALSE	n/a
1	2	4	1	1	1	5	3	0	1	1	0	5	0	1	4	1	44	n/a	1	2	10	2	44	0	n/a	n/a	n/a	n/a	0	n/a	n/a	n/a	n/a	n/a	1	1	1	n/a	n/a	n/a	4	1	n/a	n/a	n/a	n/a	n/a	n/a	n/a
1	2	4	1	0	2	7	3	2	1	1	0	7	0	1	2	0	30	1	2	1	7	1	8	0	n/a	n/a	n/a	n/a	0	n/a	n/a	n/a	n/a	n/a	0	n/a	n/a	n/a	n/a	n/a	n/a	n/a	n/a	n/a	n/a	n/a	n/a	n/a	n/a
1	2	4	1	0	2	5	2	1	1	1	0	5	0	1	2	0	29	1	2	2	11	2	29	1	4	10	0	n/a	0	n/a	n/a	n/a	n/a	n/a	1	1	1	n/a	n/a	n/a	4	1	n/a	n/a	n/a	n/a	n/a	n/a	n/a
1	2	4	1	0	2	11	3	5	2	1	0	11	0	1	3	1	40	1	1	5	16	5	40	1	4	10	0	n/a	0	n/a	n/a	n/a	n/a	n/a	1	2	1	n/a	n/a	n/a	4	1	n/a	n/a	n/a	n/a	n/a	n/a	n/a
1	2	4	1	0	1	3	0	0	2	1	0	3	0	n/a	2	0	49	n/a	2	1	2	3	10	1	1	10	0	n/a	0	n/a	n/a	n/a	n/a	n/a	0	n/a	n/a	n/a	n/a	n/a	4	2	FALSE	FALSE	TRUE	FALSE	FALSE	FALSE	n/a
1	2	4	1	1	1	7	2	0	3	1	1	7	0	1	3	0	78	n/a	0	2	10	2	40	1	4	1	1	King's Radio (CBS)	0	n/a	n/a	n/a	n/a	n/a	1	1	1	n/a	n/a	n/a	3	2	FALSE	FALSE	TRUE	FALSE	FALSE	FALSE	n/a
1	2	6	1	1	1	4	1	1	1	1	0	4	0	1	2	2	38	n/a	1	1	5	1	38	0	n/a	n/a	n/a	n/a	0	n/a	n/a	n/a	n/a	n/a	0	n/a	n/a	n/a	n/a	n/a	n/a	n/a	n/a	n/a	n/a	n/a	n/a	n/a	n/a
1	2	4	1	1	1	6	2	2	1	1	0	6	0	1	2	1	29	n/a	1	1	5	2	29	0	n/a	n/a	n/a	n/a	0	n/a	n/a	n/a	n/a	n/a	1	1	2	99	One of the members in the farmer group has the CD	30	4	1	n/a	n/a	n/a	n/a	n/a	n/a	n/a
1	2	6	1	1	1	11	4	4	1	0	1	10	1	1	6	0	72	n/a	2	2	8	2	20	1	4	5	1	BBS	0	n/a	n/a	n/a	n/a	n/a	0	n/a	n/a	n/a	n/a	n/a	3	2	FALSE	FALSE	TRUE	FALSE	FALSE	FALSE	n/a
1	2	6	1	1	1	6	3	1	1	1	0	6	0	1	3	0	39	n/a	2	1	3	1	2	0	n/a	n/a	n/a	n/a	0	n/a	n/a	n/a	n/a	n/a	0	n/a	n/a	n/a	n/a	n/a	n/a	n/a	n/a	n/a	n/a	n/a	n/a	n/a	n/a
1	2	6	1	1	1	3	0	1	1	1	0	3	0	1	2	0	34	n/a	2	2	11	5	4	0	n/a	n/a	n/a	n/a	0	n/a	n/a	n/a	n/a	n/a	0	n/a	n/a	n/a	n/a	n/a	n/a	n/a	n/a	n/a	n/a	n/a	n/a	n/a	n/a
1	2	6	1	1	1	4	2	0	1	1	0	4	0	1	3	1	37	n/a	2	1	7	2	4	0	n/a	n/a	n/a	n/a	0	n/a	n/a	n/a	n/a	n/a	0	n/a	n/a	n/a	n/a	n/a	n/a	n/a	n/a	n/a	n/a	n/a	n/a	n/a	n/a
1	2	6	1	1	1	3	0	1	1	1	0	3	0	1	2	0	42	n/a	2	1	2	1	10	0	n/a	n/a	n/a	n/a	0	n/a	n/a	n/a	n/a	n/a	0	n/a	n/a	n/a	n/a	n/a	n/a	n/a	n/a	n/a	n/a	n/a	n/a	n/a	n/a
1	2	6	1	0	4	11	3	4	1	3	0	11	0	1	4	0	59	1	2	1	6	1	39	0	n/a	n/a	n/a	n/a	0	n/a	n/a	n/a	n/a	n/a	0	n/a	n/a	n/a	n/a	n/a	n/a	n/a	n/a	n/a	n/a	n/a	n/a	n/a	n/a
1	2	6	1	1	1	3	1	0	1	1	0	3	0	1	2	0	49	n/a	2	1	7	1	2	1	4	3	1	Kiryandongo and Paida radio	0	n/a	n/a	n/a	n/a	n/a	1	1	1	n/a	n/a	n/a	4	2	FALSE	FALSE	TRUE	FALSE	TRUE	FALSE	n/a
1	2	6	1	1	1	5	1	2	1	1	0	5	0	0	2	1	27	n/a	1	2	11	2	7	1	4	10	1	BBS radio	0	n/a	n/a	n/a	n/a	n/a	0	n/a	n/a	n/a	n/a	n/a	4	1	n/a	n/a	n/a	n/a	n/a	n/a	n/a
1	2	6	1	1	1	5	1	2	1	1	0	5	0	1	3	2	35	n/a	1	4	13	4	11	1	4	4	0	n/a	0	n/a	n/a	n/a	n/a	n/a	0	n/a	n/a	n/a	n/a	n/a	1	3	FALSE	FALSE	FALSE	TRUE	FALSE	FALSE	n/a
1	2	6	1	0	2	7	1	1	2	3	0	7	0	0	4	1	38	1	0	1	7	2	16	1	1	2	1	Radio Uganda	0	n/a	n/a	n/a	n/a	n/a	0	n/a	n/a	n/a	n/a	n/a	3	2	TRUE	FALSE	FALSE	FALSE	FALSE	FALSE	n/a
1	2	6	1	0	2	3	1	0	0	1	1	3	0	1	2	1	68	1	1	4	16	4	38	0	n/a	n/a	n/a	n/a	0	n/a	n/a	n/a	n/a	n/a	0	n/a	n/a	n/a	n/a	n/a	n/a	n/a	n/a	n/a	n/a	n/a	n/a	n/a	n/a
1	2	6	1	1	1	4	2	0	1	1	0	4	0	1	2	0	30	n/a	2	2	11	2	30	1	1	2	0	n/a	0	n/a	n/a	n/a	n/a	n/a	0	n/a	n/a	n/a	n/a	n/a	3	1	n/a	n/a	n/a	n/a	n/a	n/a	n/a
1	2	6	1	1	1	12	5	1	4	2	0	12	0	1	5	1	46	n/a	1	1	7	2	23	1	1	8	0	n/a	0	n/a	n/a	n/a	n/a	n/a	1	1	1	n/a	n/a	n/a	4	1	n/a	n/a	n/a	n/a	n/a	n/a	n/a
1	2	6	1	1	1	7	2	2	1	2	0	7	0	1	1	0	62	n/a	0	4	13	4	22	0	n/a	n/a	n/a	n/a	0	n/a	n/a	n/a	n/a	n/a	0	n/a	n/a	n/a	n/a	n/a	n/a	n/a	n/a	n/a	n/a	n/a	n/a	n/a	n/a
1	2	6	1	0	1	7	0	2	3	2	0	7	0	1	4	0	48	n/a	2	1	3	4	5	0	n/a	n/a	n/a	n/a	0	n/a	n/a	n/a	n/a	n/a	0	n/a	n/a	n/a	n/a	n/a	n/a	n/a	n/a	n/a	n/a	n/a	n/a	n/a	n/a
1	2	6	1	0	2	5	2	1	1	1	0	5	0	1	4	1	61	1	2	2	11	1	10	1	4	4	0	n/a	0	n/a	n/a	n/a	n/a	n/a	0	n/a	n/a	n/a	n/a	n/a	3	2	FALSE	FALSE	FALSE	FALSE	TRUE	FALSE	n/a
1	2	6	1	1	1	5	1	2	1	1	0	5	0	1	2	2	30	n/a	1	2	9	2	3	1	4	5	0	n/a	0	n/a	n/a	n/a	n/a	n/a	0	n/a	n/a	n/a	n/a	n/a	2	1	n/a	n/a	n/a	n/a	n/a	n/a	n/a
1	2	6	1	0	1	8	0	1	4	2	0	7	1	1	7	0	56	n/a	2	1	3	1	7	0	n/a	n/a	n/a	n/a	0	n/a	n/a	n/a	n/a	n/a	1	3	1	n/a	n/a	n/a	2	2	FALSE	FALSE	FALSE	FALSE	TRUE	FALSE	n/a
1	2	6	1	1	1	8	2	3	2	1	0	8	0	1	3	1	34	n/a	1	1	7	2	8	1	4	4	0	n/a	0	n/a	n/a	n/a	n/a	n/a	0	n/a	n/a	n/a	n/a	n/a	2	2	FALSE	FALSE	FALSE	FALSE	TRUE	FALSE	n/a
1	2	6	1	0	2	4	0	1	2	1	0	4	0	1	2	2	60	1	1	4	13	4	20	0	n/a	n/a	n/a	n/a	0	n/a	n/a	n/a	n/a	n/a	0	n/a	n/a	n/a	n/a	n/a	n/a	n/a	n/a	n/a	n/a	n/a	n/a	n/a	n/a
1	2	6	1	0	2	8	1	3	3	1	0	8	0	1	6	1	43	1	1	0	0	2	18	0	n/a	n/a	n/a	n/a	0	n/a	n/a	n/a	n/a	n/a	0	n/a	n/a	n/a	n/a	n/a	n/a	n/a	n/a	n/a	n/a	n/a	n/a	n/a	n/a
1	2	6	1	1	1	9	3	2	2	2	0	9	0	1	7	0	54	n/a	2	2	8	1	53	0	n/a	n/a	n/a	n/a	0	n/a	n/a	n/a	n/a	n/a	0	n/a	n/a	n/a	n/a	n/a	n/a	n/a	n/a	n/a	n/a	n/a	n/a	n/a	n/a
1	2	6	1	1	1	4	2	0	1	1	0	4	0	1	3	1	32	n/a	2	1	8	2	10	1	1	2	0	n/a	0	n/a	n/a	n/a	n/a	n/a	0	n/a	n/a	n/a	n/a	n/a	2	2	FALSE	FALSE	TRUE	FALSE	FALSE	FALSE	n/a
1	2	6	1	1	1	8	1	5	1	1	0	8	0	1	2	2	59	n/a	1	3	13	3	9	0	n/a	n/a	n/a	n/a	0	n/a	n/a	n/a	n/a	n/a	0	n/a	n/a	n/a	n/a	n/a	n/a	n/a	n/a	n/a	n/a	n/a	n/a	n/a	n/a
1	2	6	1	1	1	3	1	0	1	1	0	3	0	0	2	1	28	n/a	1	1	7	1	8	1	1	4	1	UBC	0	n/a	n/a	n/a	n/a	n/a	0	n/a	n/a	n/a	n/a	n/a	4	1	n/a	n/a	n/a	n/a	n/a	n/a	n/a
1	2	6	1	1	4	4	0	1	1	2	0	4	0	0	3	2	56	0	1	1	7	2	8	1	3	3	0	n/a	0	n/a	n/a	n/a	n/a	n/a	0	n/a	n/a	n/a	n/a	n/a	4	1	n/a	n/a	n/a	n/a	n/a	n/a	n/a
1	2	6	1	1	1	4	2	0	1	1	0	4	0	1	2	0	35	n/a	2	1	4	1	35	1	1	5	1	BBS	0	n/a	n/a	n/a	n/a	n/a	0	n/a	n/a	n/a	n/a	n/a	4	1	n/a	n/a	n/a	n/a	n/a	n/a	n/a
1	2	6	1	1	4	6	1	1	2	2	0	6	0	1	4	3	53	0	1	1	1	1	2	1	4	13	1	BBS Radio	1	3	774518146	1	n/a	2	0	n/a	n/a	n/a	n/a	n/a	3	2	FALSE	FALSE	TRUE	FALSE	FALSE	FALSE	n/a
1	2	6	1	0	2	4	1	1	1	1	0	4	0	0	2	1	23	1	1	2	10	2	6	1	4	7	0	n/a	0	n/a	n/a	n/a	n/a	n/a	0	n/a	n/a	n/a	n/a	n/a	2	2	FALSE	FALSE	TRUE	FALSE	FALSE	TRUE	Lack of pesticides and herbicides with easy reach
1	2	6	1	1	1	10	2	1	6	1	0	10	0	1	10	1	62	n/a	2	1	6	1	40	1	1	3	1	Kings, BBS	0	n/a	n/a	n/a	n/a	n/a	0	n/a	n/a	n/a	n/a	n/a	1	2	FALSE	FALSE	TRUE	FALSE	FALSE	FALSE	n/a
1	2	6	1	1	1	10	3	1	2	4	0	10	0	1	4	1	39	n/a	2	2	11	2	39	1	4	4	0	n/a	0	n/a	n/a	n/a	n/a	n/a	0	n/a	n/a	n/a	n/a	n/a	2	2	TRUE	FALSE	TRUE	FALSE	FALSE	FALSE	n/a
1	2	6	1	0	2	6	2	2	1	1	0	6	0	1	2	0	40	1	2	1	4	1	10	1	4	4	0	n/a	0	n/a	n/a	n/a	n/a	n/a	0	n/a	n/a	n/a	n/a	n/a	3	2	TRUE	FALSE	TRUE	FALSE	FALSE	TRUE	The language was runyoro
1	2	6	1	0	1	4	1	2	0	1	0	4	0	1	1	0	36	n/a	2	1	7	1	36	1	1	3	0	n/a	0	n/a	n/a	n/a	n/a	n/a	0	n/a	n/a	n/a	n/a	n/a	4	1	n/a	n/a	n/a	n/a	n/a	n/a	n/a
1	2	6	1	1	1	6	0	3	2	1	0	6	0	1	5	1	54	n/a	1	2	11	2	9	1	4	5	1	Radio Uganda	0	n/a	n/a	n/a	n/a	n/a	0	n/a	n/a	n/a	n/a	n/a	3	1	n/a	n/a	n/a	n/a	n/a	n/a	n/a
1	2	6	1	1	1	3	1	0	1	1	0	3	0	0	2	0	39	n/a	2	1	7	1	20	1	1	4	0	n/a	0	n/a	n/a	n/a	n/a	n/a	1	1	1	n/a	n/a	n/a	4	2	FALSE	FALSE	TRUE	FALSE	FALSE	FALSE	n/a
1	2	6	1	1	1	8	2	1	3	2	0	8	0	1	8	1	44	n/a	2	1	5	2	40	1	4	5	1	BBS	0	n/a	n/a	n/a	n/a	n/a	1	1	1	n/a	n/a	n/a	3	2	FALSE	FALSE	TRUE	FALSE	FALSE	FALSE	n/a
1	2	6	1	1	1	3	0	1	1	1	0	3	0	0	2	0	25	n/a	2	2	9	2	3	1	4	10	0	n/a	0	n/a	n/a	n/a	n/a	n/a	0	n/a	n/a	n/a	n/a	n/a	3	1	n/a	n/a	n/a	n/a	n/a	n/a	n/a
1	2	6	1	1	1	10	4	2	2	1	1	10	0	1	4	0	41	n/a	2	1	6	1	19	1	1	2	0	n/a	1	1	784816375	1	n/a	1	0	n/a	n/a	n/a	n/a	n/a	3	1	n/a	n/a	n/a	n/a	n/a	n/a	n/a
1	2	6	1	1	1	5	1	1	0	2	1	5	0	1	3	1	32	n/a	1	1	5	1	3.5	1	1	3	1	RADIO KINGS	0	n/a	n/a	n/a	n/a	n/a	0	n/a	n/a	n/a	n/a	n/a	2	2	FALSE	FALSE	TRUE	FALSE	FALSE	FALSE	n/a
1	2	6	1	1	1	1	0	0	1	0	0	1	0	n/a	1	1	40	n/a	1	0	0	0	5	1	1	1	0	n/a	0	n/a	n/a	n/a	n/a	n/a	0	n/a	n/a	n/a	n/a	n/a	4	2	FALSE	FALSE	TRUE	FALSE	FALSE	FALSE	n/a
1	2	6	1	1	1	7	2	3	1	1	0	7	0	1	2	1	35	n/a	1	2	11	2	6	1	4	10	1	BBS radio	1	1	772937036	3	n/a	10	0	n/a	n/a	n/a	n/a	n/a	4	1	n/a	n/a	n/a	n/a	n/a	n/a	n/a
1	2	6	1	1	5	8	1	1	3	3	0	8	0	0	4	3	32	1	1	5	16	5	3	0	n/a	n/a	n/a	n/a	0	n/a	n/a	n/a	n/a	n/a	0	n/a	n/a	n/a	n/a	n/a	n/a	n/a	n/a	n/a	n/a	n/a	n/a	n/a	n/a
1	2	6	1	0	2	2	0	0	1	1	0	2	0	n/a	2	0	38	1	2	1	7	1	1	0	n/a	n/a	n/a	n/a	0	n/a	n/a	n/a	n/a	n/a	0	n/a	n/a	n/a	n/a	n/a	n/a	n/a	n/a	n/a	n/a	n/a	n/a	n/a	n/a
1	2	6	1	1	1	5	1	2	1	1	0	5	0	1	2	1	26	n/a	1	1	5	1	26	0	n/a	n/a	n/a	n/a	0	n/a	n/a	n/a	n/a	n/a	0	n/a	n/a	n/a	n/a	n/a	n/a	n/a	n/a	n/a	n/a	n/a	n/a	n/a	n/a
1	2	6	1	0	1	3	0	0	2	1	0	3	0	n/a	3	1	40	n/a	1	1	7	2	25	1	1	6	0	n/a	0	n/a	n/a	n/a	n/a	n/a	0	n/a	n/a	n/a	n/a	n/a	2	2	FALSE	FALSE	TRUE	FALSE	TRUE	FALSE	n/a
1	2	6	1	1	1	8	0	4	3	1	0	8	0	1	4	0	56	n/a	2	2	11	2	56	1	1	2	0	n/a	0	n/a	n/a	n/a	n/a	n/a	0	n/a	n/a	n/a	n/a	n/a	3	1	n/a	n/a	n/a	n/a	n/a	n/a	n/a
1	2	6	1	1	1	3	0	1	1	1	0	3	0	0	2	1	30	n/a	1	3	13	3	1	1	4	4	0	n/a	0	n/a	n/a	n/a	n/a	n/a	0	n/a	n/a	n/a	n/a	n/a	3	1	n/a	n/a	n/a	n/a	n/a	n/a	n/a
1	2	6	1	1	1	9	4	2	1	2	0	9	0	1	3	1	38	n/a	1	2	11	2	18	1	1	5	0	n/a	0	n/a	n/a	n/a	n/a	n/a	0	n/a	n/a	n/a	n/a	n/a	4	2	FALSE	TRUE	TRUE	FALSE	FALSE	TRUE	I was not always around my farm
1	2	6	1	1	1	12	2	2	4	4	0	12	0	1	8	0	46	n/a	2	1	4	4	24	1	1	1	0	n/a	0	n/a	n/a	n/a	n/a	n/a	0	n/a	n/a	n/a	n/a	n/a	2	2	FALSE	TRUE	FALSE	FALSE	FALSE	FALSE	n/a
1	2	6	1	1	1	9	3	1	3	2	0	9	0	1	3	0	45	n/a	2	2	9	2	40	1	1	2	0	n/a	0	n/a	n/a	n/a	n/a	n/a	0	n/a	n/a	n/a	n/a	n/a	2	2	FALSE	FALSE	TRUE	FALSE	FALSE	FALSE	n/a
1	2	6	1	0	2	6	2	1	2	1	0	6	0	1	2	1	52	1	2	2	11	2	52	0	n/a	n/a	n/a	n/a	0	n/a	n/a	n/a	n/a	n/a	0	n/a	n/a	n/a	n/a	n/a	n/a	n/a	n/a	n/a	n/a	n/a	n/a	n/a	n/a
1	2	6	1	1	1	5	2	1	1	1	0	5	0	1	3	0	45	n/a	2	1	7	1	22	1	4	6	0	n/a	0	n/a	n/a	n/a	n/a	n/a	0	n/a	n/a	n/a	n/a	n/a	2	2	FALSE	FALSE	TRUE	FALSE	FALSE	FALSE	n/a
1	2	6	1	0	1	1	0	0	0	1	0	1	0	n/a	1	0	39	n/a	2	1	4	1	5	0	n/a	n/a	n/a	n/a	0	n/a	n/a	n/a	n/a	n/a	0	n/a	n/a	n/a	n/a	n/a	n/a	n/a	n/a	n/a	n/a	n/a	n/a	n/a	n/a
1	2	6	1	1	1	3	1	0	1	1	0	3	0	1	2	0	40	n/a	2	1	7	2	10	1	5	5	1	Kings radio	0	n/a	n/a	n/a	n/a	n/a	1	1	1	n/a	n/a	n/a	2	2	FALSE	TRUE	FALSE	FALSE	FALSE	FALSE	n/a
1	2	6	1	0	2	7	2	2	1	2	0	7	0	1	5	1	60	1	1	1	7	3	20	1	2	3	0	n/a	0	n/a	n/a	n/a	n/a	n/a	0	n/a	n/a	n/a	n/a	n/a	3	1	n/a	n/a	n/a	n/a	n/a	n/a	n/a
1	2	6	1	0	2	5	2	1	1	1	0	5	0	1	3	0	38	1	2	2	10	2	15	1	2	1	0	n/a	0	n/a	n/a	n/a	n/a	n/a	0	n/a	n/a	n/a	n/a	n/a	2	2	FALSE	TRUE	TRUE	FALSE	FALSE	FALSE	n/a
1	2	6	1	1	5	6	0	0	2	4	0	6	0	n/a	6	1	55	1	0	5	16	5	40	1	6	5	0	n/a	0	n/a	n/a	n/a	n/a	n/a	0	n/a	n/a	n/a	n/a	n/a	4	1	n/a	n/a	n/a	n/a	n/a	n/a	n/a
1	2	6	1	1	1	8	1	3	2	1	0	7	1	1	1	0	50	n/a	2	1	7	2	7	1	1	4	1	BBS	0	n/a	n/a	n/a	n/a	n/a	0	n/a	n/a	n/a	n/a	n/a	4	2	FALSE	FALSE	TRUE	FALSE	FALSE	FALSE	n/a
1	2	6	1	1	1	8	3	3	1	1	0	8	0	1	5	0	30	n/a	2	1	7	1	30	0	n/a	n/a	n/a	n/a	0	n/a	n/a	n/a	n/a	n/a	0	n/a	n/a	n/a	n/a	n/a	n/a	n/a	n/a	n/a	n/a	n/a	n/a	n/a	n/a
1	2	6	1	0	1	4	2	1	0	1	0	4	0	1	1	1	38	n/a	1	1	4	1	4	0	n/a	n/a	n/a	n/a	0	n/a	n/a	n/a	n/a	n/a	0	n/a	n/a	n/a	n/a	n/a	n/a	n/a	n/a	n/a	n/a	n/a	n/a	n/a	n/a
1	2	6	1	1	4	15	3	8	2	2	0	15	0	1	12	6	43	1	1	1	6	3	42	1	3	8	0	n/a	0	n/a	n/a	n/a	n/a	n/a	1	3	2	99	One of the members in the area	28	3	1	n/a	n/a	n/a	n/a	n/a	n/a	n/a
1	2	6	1	1	1	2	0	0	1	1	0	2	0	n/a	2	0	23	n/a	2	1	5	1	5	1	1	1	0	n/a	0	n/a	n/a	n/a	n/a	n/a	0	n/a	n/a	n/a	n/a	n/a	3	2	TRUE	FALSE	TRUE	FALSE	FALSE	FALSE	n/a
1	2	6	1	0	2	7	3	2	1	1	0	7	0	1	5	2	30	1	1	1	6	1	3	1	2	1	1	BBS Radio	0	n/a	n/a	n/a	n/a	n/a	0	n/a	n/a	n/a	n/a	n/a	3	2	TRUE	FALSE	TRUE	FALSE	FALSE	FALSE	n/a
1	2	6	1	0	1	4	0	0	2	2	0	4	0	n/a	3	0	57	n/a	2	1	6	5	18	0	n/a	n/a	n/a	n/a	0	n/a	n/a	n/a	n/a	n/a	1	1	1	n/a	n/a	n/a	4	1	n/a	n/a	n/a	n/a	n/a	n/a	n/a
1	2	6	1	1	1	4	2	0	1	1	0	4	0	1	2	0	37	n/a	2	1	4	1	14	1	4	8	0	n/a	0	n/a	n/a	n/a	n/a	n/a	1	1	1	n/a	n/a	n/a	4	1	n/a	n/a	n/a	n/a	n/a	n/a	n/a
1	2	6	1	1	1	8	5	1	1	1	0	8	0	0	2	0	34	n/a	2	1	7	1	34	1	4	9	0	n/a	0	n/a	n/a	n/a	n/a	n/a	0	n/a	n/a	n/a	n/a	n/a	4	1	n/a	n/a	n/a	n/a	n/a	n/a	n/a
1	2	6	1	1	1	7	3	2	1	1	0	7	0	0	4	0	34	n/a	2	2	9	2	34	0	n/a	n/a	n/a	n/a	0	n/a	n/a	n/a	n/a	n/a	0	n/a	n/a	n/a	n/a	n/a	n/a	n/a	n/a	n/a	n/a	n/a	n/a	n/a	n/a
1	2	6	1	1	1	4	1	0	2	1	0	4	0	0	4	0	32	n/a	2	1	7	2	25	1	4	10	0	n/a	1	1	777868065	3	n/a	2	1	1	1	n/a	n/a	n/a	4	2	FALSE	TRUE	FALSE	FALSE	FALSE	FALSE	n/a
1	2	6	1	0	2	8	0	3	3	2	0	8	0	1	7	1	40	1	1	2	10	2	40	0	n/a	n/a	n/a	n/a	0	n/a	n/a	n/a	n/a	n/a	0	n/a	n/a	n/a	n/a	n/a	n/a	n/a	n/a	n/a	n/a	n/a	n/a	n/a	n/a
1	2	6	1	0	2	5	2	1	1	1	0	5	0	1	3	0	48	1	2	1	7	1	10	1	2	5	0	n/a	0	n/a	n/a	n/a	n/a	n/a	0	n/a	n/a	n/a	n/a	n/a	2	2	FALSE	FALSE	TRUE	FALSE	FALSE	TRUE	Household member (household head ) was ill
1	2	6	1	0	1	6	0	4	1	1	0	6	0	1	4	0	34	n/a	2	1	6	1	14	1	1	1	0	n/a	0	n/a	n/a	n/a	n/a	n/a	0	n/a	n/a	n/a	n/a	n/a	4	2	FALSE	FALSE	TRUE	FALSE	FALSE	FALSE	n/a
1	2	6	1	0	2	5	0	0	1	2	2	5	0	n/a	3	1	29	1	1	1	5	1	29	1	2	2	0	n/a	0	n/a	n/a	n/a	n/a	n/a	0	n/a	n/a	n/a	n/a	n/a	3	1	n/a	n/a	n/a	n/a	n/a	n/a	n/a
1	2	6	1	1	1	8	2	3	1	2	0	8	0	1	3	0	31	n/a	2	2	11	2	14	1	1	2	0	n/a	0	n/a	n/a	n/a	n/a	n/a	0	n/a	n/a	n/a	n/a	n/a	4	1	n/a	n/a	n/a	n/a	n/a	n/a	n/a
1	2	6	1	1	1	8	1	3	2	2	0	8	0	1	6	0	54	n/a	2	1	6	1	24	1	4	6	1	Bunyoro broadcasting services	0	n/a	n/a	n/a	n/a	n/a	0	n/a	n/a	n/a	n/a	n/a	4	1	n/a	n/a	n/a	n/a	n/a	n/a	n/a
1	2	6	1	1	1	2	0	0	1	1	0	2	0	n/a	2	1	26	n/a	1	3	13	3	26	1	1	3	1	BBS	0	n/a	n/a	n/a	n/a	n/a	0	n/a	n/a	n/a	n/a	n/a	3	2	FALSE	TRUE	TRUE	FALSE	FALSE	FALSE	n/a
1	2	6	1	0	2	8	3	1	3	1	0	8	0	1	6	0	44	1	2	2	11	2	44	0	n/a	n/a	n/a	n/a	0	n/a	n/a	n/a	n/a	n/a	0	n/a	n/a	n/a	n/a	n/a	n/a	n/a	n/a	n/a	n/a	n/a	n/a	n/a	n/a
1	2	6	1	0	2	7	3	1	1	2	0	7	0	1	4	1	47	1	1	1	7	2	40	1	4	4	1	BBS	0	n/a	n/a	n/a	n/a	n/a	0	n/a	n/a	n/a	n/a	n/a	2	2	FALSE	FALSE	TRUE	FALSE	FALSE	FALSE	n/a
1	2	6	1	0	2	8	4	1	1	2	0	8	0	1	3	0	45	1	2	1	4	1	45	1	2	4	0	n/a	0	n/a	n/a	n/a	n/a	n/a	0	n/a	n/a	n/a	n/a	n/a	4	2	FALSE	FALSE	TRUE	FALSE	FALSE	FALSE	n/a
1	2	6	1	1	1	1	0	0	1	0	0	1	0	n/a	1	0	23	n/a	2	2	11	2	9	1	1	5	0	n/a	0	n/a	n/a	n/a	n/a	n/a	0	n/a	n/a	n/a	n/a	n/a	4	2	FALSE	FALSE	TRUE	FALSE	FALSE	FALSE	n/a
1	2	6	1	1	1	2	0	0	0	0	1	1	1	n/a	2	0	80	n/a	2	1	7	1	80	1	4	10	1	Bbs Radio Station	1	1	774541657	3	n/a	8	1	1	1	n/a	n/a	n/a	3	1	n/a	n/a	n/a	n/a	n/a	n/a	n/a
1	2	6	1	1	1	4	0	0	1	2	1	4	0	n/a	3	0	63	n/a	2	2	11	2	54	1	1	2	0	n/a	0	n/a	n/a	n/a	n/a	n/a	0	n/a	n/a	n/a	n/a	n/a	3	2	TRUE	TRUE	FALSE	FALSE	FALSE	TRUE	Was adamant
1	2	6	1	0	1	8	1	3	1	2	0	7	1	1	3	1	40	n/a	2	1	7	3	40	1	1	9	0	n/a	0	n/a	n/a	n/a	n/a	n/a	0	n/a	n/a	n/a	n/a	n/a	4	1	n/a	n/a	n/a	n/a	n/a	n/a	n/a
1	2	6	1	1	4	3	0	0	1	1	1	3	0	n/a	3	1	67	1	1	1	7	2	25	1	3	10	1	NBS radio	0	n/a	n/a	n/a	n/a	n/a	0	n/a	n/a	n/a	n/a	n/a	4	1	n/a	n/a	n/a	n/a	n/a	n/a	n/a
1	2	6	1	1	1	4	1	0	1	1	1	4	0	1	1	0	70	n/a	2	1	7	1	70	1	1	3	0	n/a	0	n/a	n/a	n/a	n/a	n/a	0	n/a	n/a	n/a	n/a	n/a	4	2	FALSE	FALSE	TRUE	FALSE	FALSE	FALSE	n/a
1	2	6	1	1	1	5	2	1	1	1	0	5	0	1	2	0	32	n/a	2	1	7	1	10	1	1	2	0	n/a	0	n/a	n/a	n/a	n/a	n/a	0	n/a	n/a	n/a	n/a	n/a	4	2	FALSE	FALSE	TRUE	FALSE	FALSE	FALSE	n/a
1	2	6	1	1	1	2	0	0	1	1	0	2	0	n/a	2	2	32	n/a	1	2	11	2	17	1	4	3	1	Radio kakumiiro	0	n/a	n/a	n/a	n/a	n/a	0	n/a	n/a	n/a	n/a	n/a	3	3	FALSE	FALSE	FALSE	TRUE	FALSE	FALSE	n/a
1	2	6	1	1	1	6	1	1	3	1	0	6	0	1	4	1	48	n/a	2	1	3	1	20	1	1	5	0	n/a	0	n/a	n/a	n/a	n/a	n/a	0	n/a	n/a	n/a	n/a	n/a	3	1	n/a	n/a	n/a	n/a	n/a	n/a	n/a
1	2	6	1	0	2	4	1	1	1	1	0	4	0	1	2	1	24	1	1	1	6	1	9	1	2	6	1	Bunyoro broadcasting services	0	n/a	n/a	n/a	n/a	n/a	0	n/a	n/a	n/a	n/a	n/a	3	1	n/a	n/a	n/a	n/a	n/a	n/a	n/a
1	2	6	1	1	1	5	2	1	1	1	0	5	0	1	4	0	46	n/a	2	2	13	2	22	1	1	5	1	Kings Broadcasting services,BBS	0	n/a	n/a	n/a	n/a	n/a	0	n/a	n/a	n/a	n/a	n/a	4	2	FALSE	FALSE	TRUE	FALSE	FALSE	FALSE	n/a
1	2	6	1	1	1	4	0	2	1	1	0	4	0	1	2	0	35	n/a	2	2	9	2	2	0	n/a	n/a	n/a	n/a	0	n/a	n/a	n/a	n/a	n/a	0	n/a	n/a	n/a	n/a	n/a	n/a	n/a	n/a	n/a	n/a	n/a	n/a	n/a	n/a
1	2	6	1	1	1	5	1	2	1	1	0	5	0	0	2	0	53	n/a	2	1	4	1	10	0	n/a	n/a	n/a	n/a	0	n/a	n/a	n/a	n/a	n/a	0	n/a	n/a	n/a	n/a	n/a	n/a	n/a	n/a	n/a	n/a	n/a	n/a	n/a	n/a
1	2	6	1	0	4	7	1	2	1	3	0	7	0	1	3	1	50	0	2	1	4	2	7	1	3	6	0	n/a	0	n/a	n/a	n/a	n/a	n/a	0	n/a	n/a	n/a	n/a	n/a	2	3	FALSE	FALSE	TRUE	FALSE	TRUE	FALSE	n/a
1	2	6	1	1	1	7	1	1	3	2	0	7	0	1	5	0	54	n/a	2	1	5	1	30	1	4	8	0	n/a	0	n/a	n/a	n/a	n/a	n/a	1	1	1	n/a	n/a	n/a	2	2	TRUE	FALSE	TRUE	FALSE	FALSE	FALSE	n/a
1	2	6	1	1	1	7	0	1	2	4	0	7	0	1	7	0	58	n/a	2	1	7	2	40	1	4	6	0	n/a	0	n/a	n/a	n/a	n/a	n/a	0	n/a	n/a	n/a	n/a	n/a	2	1	n/a	n/a	n/a	n/a	n/a	n/a	n/a
1	2	6	1	1	1	5	1	0	2	2	0	5	0	1	3	0	24	n/a	1	1	6	2	20	1	4	3	0	n/a	0	n/a	n/a	n/a	n/a	n/a	0	n/a	n/a	n/a	n/a	n/a	3	2	FALSE	FALSE	TRUE	FALSE	FALSE	FALSE	n/a
1	2	6	1	1	3	8	1	2	3	1	0	7	1	1	5	4	66	0	2	1	7	5	50	1	1	3	0	n/a	0	n/a	n/a	n/a	n/a	n/a	0	n/a	n/a	n/a	n/a	n/a	3	1	n/a	n/a	n/a	n/a	n/a	n/a	n/a
1	2	6	1	1	1	3	0	1	1	1	0	3	0	1	2	0	24	n/a	1	2	11	2	24	1	1	4	0	n/a	0	n/a	n/a	n/a	n/a	n/a	0	n/a	n/a	n/a	n/a	n/a	3	1	n/a	n/a	n/a	n/a	n/a	n/a	n/a
1	2	6	1	0	1	2	1	0	0	0	0	1	1	1	1	0	69	n/a	2	1	7	1	48	0	n/a	n/a	n/a	n/a	0	n/a	n/a	n/a	n/a	n/a	0	n/a	n/a	n/a	n/a	n/a	n/a	n/a	n/a	n/a	n/a	n/a	n/a	n/a	n/a
1	2	6	1	1	1	4	1	1	1	1	0	4	0	1	2	0	35	n/a	2	1	7	1	4	1	1	4	0	n/a	0	n/a	n/a	n/a	n/a	n/a	0	n/a	n/a	n/a	n/a	n/a	4	1	n/a	n/a	n/a	n/a	n/a	n/a	n/a
1	2	6	1	1	1	3	0	0	3	0	0	3	0	n/a	3	0	24	n/a	2	1	6	1	16	0	n/a	n/a	n/a	n/a	0	n/a	n/a	n/a	n/a	n/a	0	n/a	n/a	n/a	n/a	n/a	n/a	n/a	n/a	n/a	n/a	n/a	n/a	n/a	n/a
1	1	2	1	1	1	8	3	3	1	1	0	8	0	1	4	1	33	n/a	1	1	6	1	33	0	n/a	n/a	n/a	n/a	0	n/a	n/a	n/a	n/a	n/a	1	1	1	n/a	n/a	n/a	3	2	FALSE	FALSE	FALSE	FALSE	FALSE	TRUE	The pesticides are not sold in their village
1	1	2	1	1	1	9	3	3	1	2	0	9	0	1	5	1	33	n/a	1	3	13	3	33	0	n/a	n/a	n/a	n/a	0	n/a	n/a	n/a	n/a	n/a	1	1	1	n/a	n/a	n/a	3	2	FALSE	FALSE	FALSE	FALSE	FALSE	TRUE	Pesticides are not sold in this village
1	1	2	1	1	1	8	2	3	1	2	0	8	0	1	3	1	27	n/a	1	1	7	1	27	0	n/a	n/a	n/a	n/a	0	n/a	n/a	n/a	n/a	n/a	1	1	2	3	n/a	30	4	1	n/a	n/a	n/a	n/a	n/a	n/a	n/a
1	1	2	1	1	1	5	2	1	1	1	0	5	0	1	2	0	26	n/a	2	1	4	1	7	0	n/a	n/a	n/a	n/a	0	n/a	n/a	n/a	n/a	n/a	1	4	2	3	n/a	30	4	1	n/a	n/a	n/a	n/a	n/a	n/a	n/a
1	1	2	1	1	1	8	2	3	1	2	0	8	0	1	3	0	35	n/a	2	1	5	1	35	1	1	4	1	BBS	0	n/a	n/a	n/a	n/a	n/a	0	n/a	n/a	n/a	n/a	n/a	4	1	n/a	n/a	n/a	n/a	n/a	n/a	n/a
1	1	2	1	0	1	5	2	0	2	1	0	5	0	1	1	0	46	n/a	2	0	0	2	9	1	1	1	1	Radio Pakwach	0	n/a	n/a	n/a	n/a	n/a	0	n/a	n/a	n/a	n/a	n/a	4	2	FALSE	FALSE	TRUE	FALSE	FALSE	FALSE	n/a
1	1	2	1	1	1	15	3	7	3	2	0	15	0	1	12	1	33	n/a	1	2	8	2	33	1	1	3	0	n/a	0	n/a	n/a	n/a	n/a	n/a	1	1	1	n/a	n/a	n/a	4	2	FALSE	FALSE	TRUE	FALSE	FALSE	FALSE	n/a
1	1	2	1	1	1	6	1	1	2	2	0	6	0	1	6	0	62	n/a	2	1	4	2	62	1	1	3	0	n/a	0	n/a	n/a	n/a	n/a	n/a	1	1	1	n/a	n/a	n/a	2	2	FALSE	FALSE	TRUE	FALSE	FALSE	FALSE	n/a
1	1	2	1	1	1	15	1	3	3	7	1	15	0	0	14	0	65	n/a	2	1	4	2	47	1	1	2	0	n/a	0	n/a	n/a	n/a	n/a	n/a	1	1	1	n/a	n/a	n/a	4	1	n/a	n/a	n/a	n/a	n/a	n/a	n/a
1	1	2	1	1	1	15	5	5	3	2	0	15	0	1	10	0	61	n/a	2	1	6	1	50	0	n/a	n/a	n/a	n/a	0	n/a	n/a	n/a	n/a	n/a	0	n/a	n/a	n/a	n/a	n/a	n/a	n/a	n/a	n/a	n/a	n/a	n/a	n/a	n/a
1	1	2	1	1	1	6	2	2	1	1	0	6	0	1	2	2	31	n/a	1	1	5	1	8	0	n/a	n/a	n/a	n/a	0	n/a	n/a	n/a	n/a	n/a	1	1	1	n/a	n/a	n/a	2	2	FALSE	FALSE	TRUE	FALSE	FALSE	FALSE	n/a
1	1	2	1	1	1	4	1	1	1	1	0	4	0	1	2	2	27	n/a	1	5	15	5	7	0	n/a	n/a	n/a	n/a	0	n/a	n/a	n/a	n/a	n/a	1	1	1	n/a	n/a	n/a	4	1	n/a	n/a	n/a	n/a	n/a	n/a	n/a
1	1	2	1	0	1	15	4	8	0	3	0	15	0	1	9	0	63	n/a	2	0	0	1	20	0	n/a	n/a	n/a	n/a	0	n/a	n/a	n/a	n/a	n/a	0	n/a	n/a	n/a	n/a	n/a	n/a	n/a	n/a	n/a	n/a	n/a	n/a	n/a	n/a
1	1	2	1	1	4	8	2	0	5	1	0	8	0	1	7	0	52	1	2	1	7	2	16	0	n/a	n/a	n/a	n/a	0	n/a	n/a	n/a	n/a	n/a	0	n/a	n/a	n/a	n/a	n/a	n/a	n/a	n/a	n/a	n/a	n/a	n/a	n/a	n/a
1	1	2	1	0	2	4	0	2	1	1	0	4	0	0	2	0	23	1	2	1	4	1	23	0	n/a	n/a	n/a	n/a	0	n/a	n/a	n/a	n/a	n/a	0	n/a	n/a	n/a	n/a	n/a	n/a	n/a	n/a	n/a	n/a	n/a	n/a	n/a	n/a
1	1	2	1	1	4	25	8	2	10	4	1	25	0	0	20	1	70	1	0	1	3	1	60	0	n/a	n/a	n/a	n/a	0	n/a	n/a	n/a	n/a	n/a	0	n/a	n/a	n/a	n/a	n/a	n/a	n/a	n/a	n/a	n/a	n/a	n/a	n/a	n/a
1	1	2	1	0	1	11	5	2	1	3	0	11	0	1	8	2	50	n/a	2	1	3	1	1	0	n/a	n/a	n/a	n/a	0	n/a	n/a	n/a	n/a	n/a	0	n/a	n/a	n/a	n/a	n/a	n/a	n/a	n/a	n/a	n/a	n/a	n/a	n/a	n/a
1	1	2	1	1	1	5	1	2	1	1	0	5	0	1	3	0	40	n/a	2	1	3	1	40	0	n/a	n/a	n/a	n/a	0	n/a	n/a	n/a	n/a	n/a	0	n/a	n/a	n/a	n/a	n/a	n/a	n/a	n/a	n/a	n/a	n/a	n/a	n/a	n/a
1	1	2	1	0	1	8	0	6	0	2	0	8	0	1	8	0	45	n/a	2	1	3	2	30	0	n/a	n/a	n/a	n/a	0	n/a	n/a	n/a	n/a	n/a	0	n/a	n/a	n/a	n/a	n/a	n/a	n/a	n/a	n/a	n/a	n/a	n/a	n/a	n/a
1	1	2	1	1	1	2	0	0	1	1	0	2	0	n/a	2	1	23	n/a	2	1	4	1	6	0	n/a	n/a	n/a	n/a	0	n/a	n/a	n/a	n/a	n/a	0	n/a	n/a	n/a	n/a	n/a	n/a	n/a	n/a	n/a	n/a	n/a	n/a	n/a	n/a
1	1	2	1	0	2	6	2	2	1	1	0	6	0	1	2	0	33	1	2	0	0	0	20	0	n/a	n/a	n/a	n/a	0	n/a	n/a	n/a	n/a	n/a	0	n/a	n/a	n/a	n/a	n/a	n/a	n/a	n/a	n/a	n/a	n/a	n/a	n/a	n/a
1	1	2	1	1	1	8	2	3	2	1	0	8	0	1	6	0	48	n/a	2	1	2	1	48	0	n/a	n/a	n/a	n/a	0	n/a	n/a	n/a	n/a	n/a	0	n/a	n/a	n/a	n/a	n/a	n/a	n/a	n/a	n/a	n/a	n/a	n/a	n/a	n/a
1	1	2	1	1	1	3	1	0	1	1	0	3	0	0	2	0	23	n/a	2	3	13	3	23	1	1	2	1	Packwach FM,Bisso FM	0	n/a	n/a	n/a	n/a	n/a	0	n/a	n/a	n/a	n/a	n/a	4	1	n/a	n/a	n/a	n/a	n/a	n/a	n/a
1	1	2	1	0	2	20	5	3	5	6	0	19	1	1	10	1	45	1	1	2	9	3	45	1	1	4	0	n/a	0	n/a	n/a	n/a	n/a	n/a	0	n/a	n/a	n/a	n/a	n/a	4	2	FALSE	FALSE	TRUE	FALSE	FALSE	FALSE	n/a
1	1	2	1	1	4	12	3	4	4	1	0	12	0	1	5	1	42	1	2	2	11	5	42	1	3	1	1	KBS radio	0	n/a	n/a	n/a	n/a	n/a	1	3	1	n/a	n/a	n/a	4	2	FALSE	FALSE	FALSE	FALSE	FALSE	TRUE	Lack of essential time to apply all
1	1	2	1	1	1	8	3	2	1	2	0	8	0	0	3	0	33	n/a	2	1	7	1	33	0	n/a	n/a	n/a	n/a	0	n/a	n/a	n/a	n/a	n/a	1	1	1	n/a	n/a	n/a	2	2	FALSE	FALSE	TRUE	FALSE	FALSE	FALSE	n/a
1	1	2	1	0	2	5	1	1	2	1	0	5	0	1	3	0	34	1	2	1	7	1	34	1	2	1	1	Radio Pakwach	0	n/a	n/a	n/a	n/a	n/a	0	n/a	n/a	n/a	n/a	n/a	4	2	FALSE	FALSE	TRUE	FALSE	FALSE	FALSE	n/a
1	1	2	1	1	1	10	1	3	3	3	0	10	0	1	2	0	48	n/a	2	1	2	3	48	0	n/a	n/a	n/a	n/a	0	n/a	n/a	n/a	n/a	n/a	1	1	1	n/a	n/a	n/a	4	1	n/a	n/a	n/a	n/a	n/a	n/a	n/a
1	1	2	1	0	2	9	1	2	3	3	0	9	0	1	4	0	65	1	2	1	7	2	65	0	n/a	n/a	n/a	n/a	0	n/a	n/a	n/a	n/a	n/a	1	3	1	n/a	n/a	n/a	4	2	FALSE	FALSE	FALSE	FALSE	FALSE	TRUE	Were just trying
1	1	2	1	1	1	7	2	3	1	1	0	7	0	1	3	1	27	n/a	2	1	3	1	20	1	4	1	1	Radio Rupiny	0	n/a	n/a	n/a	n/a	n/a	0	n/a	n/a	n/a	n/a	n/a	2	2	TRUE	FALSE	TRUE	FALSE	FALSE	FALSE	n/a
1	1	2	1	1	1	3	0	1	1	1	0	3	0	1	3	1	33	n/a	2	1	5	1	20	1	4	3	0	n/a	0	n/a	n/a	n/a	n/a	n/a	1	1	1	n/a	n/a	n/a	4	2	FALSE	FALSE	TRUE	FALSE	FALSE	FALSE	n/a
1	1	2	1	1	1	4	2	0	1	1	0	4	0	1	4	0	60	n/a	2	2	9	2	31	1	4	10	0	n/a	0	n/a	n/a	n/a	n/a	n/a	1	1	1	n/a	n/a	n/a	3	1	n/a	n/a	n/a	n/a	n/a	n/a	n/a
1	1	2	1	1	1	13	3	4	3	2	1	13	0	1	8	0	38	n/a	2	1	5	1	38	1	4	2	0	n/a	0	n/a	n/a	n/a	n/a	n/a	0	n/a	n/a	n/a	n/a	n/a	3	2	FALSE	FALSE	TRUE	FALSE	FALSE	FALSE	n/a
1	1	2	1	1	1	4	2	0	1	1	0	4	0	1	4	0	26	n/a	2	1	7	1	8	1	4	5	0	n/a	0	n/a	n/a	n/a	n/a	n/a	1	1	1	n/a	n/a	n/a	3	1	n/a	n/a	n/a	n/a	n/a	n/a	n/a
1	1	2	1	0	2	6	1	3	1	1	0	6	0	1	5	1	25	1	2	2	11	1	25	0	n/a	n/a	n/a	n/a	0	n/a	n/a	n/a	n/a	n/a	0	n/a	n/a	n/a	n/a	n/a	n/a	n/a	n/a	n/a	n/a	n/a	n/a	n/a	n/a
1	1	2	1	0	2	12	5	3	2	2	0	12	0	1	7	2	37	1	2	1	6	1	30	1	2	1	1	Radio Paidah	0	n/a	n/a	n/a	n/a	n/a	1	2	1	n/a	n/a	n/a	4	2	FALSE	FALSE	TRUE	FALSE	FALSE	FALSE	n/a
1	1	2	1	1	1	5	2	1	1	1	0	5	0	0	2	0	39	n/a	2	0	0	0	18	1	4	3	1	Radio Aruba -one	0	n/a	n/a	n/a	n/a	n/a	0	n/a	n/a	n/a	n/a	n/a	3	2	FALSE	TRUE	TRUE	FALSE	FALSE	FALSE	n/a
1	1	2	1	1	1	4	0	2	1	1	0	4	0	0	2	1	26	n/a	2	1	7	1	26	0	n/a	n/a	n/a	n/a	0	n/a	n/a	n/a	n/a	n/a	0	n/a	n/a	n/a	n/a	n/a	n/a	n/a	n/a	n/a	n/a	n/a	n/a	n/a	n/a
1	1	2	1	0	2	7	1	2	2	2	0	7	0	1	7	1	50	1	2	0	0	1	7	0	n/a	n/a	n/a	n/a	0	n/a	n/a	n/a	n/a	n/a	1	2	1	n/a	n/a	n/a	1	3	TRUE	FALSE	TRUE	FALSE	FALSE	TRUE	I got when the program was almost done
1	1	2	1	0	2	11	3	6	1	1	0	11	0	1	2	0	34	1	2	1	5	1	4	1	4	4	1	Pakanyi fm	0	n/a	n/a	n/a	n/a	n/a	1	2	1	n/a	n/a	n/a	2	3	TRUE	TRUE	TRUE	FALSE	FALSE	FALSE	n/a
1	1	2	1	0	1	7	2	3	0	2	0	7	0	1	5	0	60	n/a	2	0	0	1	10	0	n/a	n/a	n/a	n/a	0	n/a	n/a	n/a	n/a	n/a	1	1	1	n/a	n/a	n/a	3	3	FALSE	FALSE	TRUE	FALSE	FALSE	TRUE	We were also told to use ash but we thought it would dry the maize
1	1	2	1	0	2	11	2	3	4	2	0	11	0	1	5	0	30	1	2	1	6	1	15	0	n/a	n/a	n/a	n/a	0	n/a	n/a	n/a	n/a	n/a	0	n/a	n/a	n/a	n/a	n/a	n/a	n/a	n/a	n/a	n/a	n/a	n/a	n/a	n/a
1	1	2	1	1	1	8	3	1	1	2	1	8	0	1	4	0	70	n/a	2	1	3	1	40	0	n/a	n/a	n/a	n/a	0	n/a	n/a	n/a	n/a	n/a	0	n/a	n/a	n/a	n/a	n/a	n/a	n/a	n/a	n/a	n/a	n/a	n/a	n/a	n/a
1	1	2	1	1	1	9	3	1	1	3	0	8	1	1	3	1	46	n/a	2	1	7	1	46	1	1	1	0	n/a	0	n/a	n/a	n/a	n/a	n/a	1	1	1	n/a	n/a	n/a	4	2	FALSE	FALSE	TRUE	FALSE	FALSE	FALSE	n/a
1	1	2	1	1	1	5	1	2	1	1	0	5	0	1	2	1	31	n/a	2	1	4	1	31	0	n/a	n/a	n/a	n/a	0	n/a	n/a	n/a	n/a	n/a	1	1	2	99	At Chairman's place or compound	30	4	2	FALSE	TRUE	TRUE	FALSE	FALSE	FALSE	n/a
1	1	2	1	1	1	10	4	3	1	2	0	10	0	1	3	1	35	n/a	2	1	6	1	35	1	4	5	1	BBS Radio	0	n/a	n/a	n/a	n/a	n/a	0	n/a	n/a	n/a	n/a	n/a	4	2	FALSE	FALSE	TRUE	FALSE	FALSE	FALSE	n/a
1	1	2	1	1	1	7	2	2	2	1	0	7	0	1	3	1	32	n/a	1	2	8	2	32	1	1	2	0	n/a	0	n/a	n/a	n/a	n/a	n/a	1	1	1	n/a	n/a	n/a	4	2	TRUE	FALSE	FALSE	FALSE	FALSE	FALSE	n/a
1	1	2	1	1	2	6	3	1	1	1	0	6	0	1	4	0	38	1	2	2	11	2	38	0	n/a	n/a	n/a	n/a	0	n/a	n/a	n/a	n/a	n/a	0	n/a	n/a	n/a	n/a	n/a	n/a	n/a	n/a	n/a	n/a	n/a	n/a	n/a	n/a
1	1	2	1	1	1	6	2	2	1	1	0	6	0	1	4	0	42	n/a	2	1	4	1	42	1	4	2	1	Biiso Fm and bunyoro broadcasting services	0	n/a	n/a	n/a	n/a	n/a	0	n/a	n/a	n/a	n/a	n/a	1	3	FALSE	FALSE	TRUE	FALSE	FALSE	FALSE	n/a
1	1	2	1	1	1	8	3	3	1	1	0	8	0	1	2	1	30	n/a	1	1	5	1	30	1	1	2	1	Bunyoro broadcasting services	0	n/a	n/a	n/a	n/a	n/a	1	1	1	n/a	n/a	n/a	3	2	FALSE	FALSE	TRUE	FALSE	FALSE	TRUE	I got the message but did not mind about implementing it because we don't have market for maize and sometimes we just eat it. There was no strong reason to justify my expenses on controlling fall army worm
1	1	2	1	1	1	2	0	0	1	1	0	2	0	n/a	2	0	23	n/a	2	2	11	2	23	0	n/a	n/a	n/a	n/a	0	n/a	n/a	n/a	n/a	n/a	1	1	1	n/a	n/a	n/a	3	2	FALSE	FALSE	TRUE	FALSE	FALSE	FALSE	n/a
1	1	2	1	0	2	9	3	3	2	1	0	9	0	0	6	1	57	1	1	2	9	2	50	0	n/a	n/a	n/a	n/a	0	n/a	n/a	n/a	n/a	n/a	1	2	1	n/a	n/a	n/a	3	2	FALSE	FALSE	TRUE	FALSE	FALSE	FALSE	n/a
1	1	2	1	1	1	3	1	0	1	1	0	3	0	0	2	1	26	n/a	1	2	11	2	4	0	n/a	n/a	n/a	n/a	0	n/a	n/a	n/a	n/a	n/a	1	1	1	n/a	n/a	n/a	3	3	TRUE	TRUE	TRUE	FALSE	FALSE	FALSE	n/a
1	1	2	1	0	4	11	5	1	3	2	0	11	0	1	4	0	55	1	2	1	6	2	32	0	n/a	n/a	n/a	n/a	0	n/a	n/a	n/a	n/a	n/a	1	3	1	n/a	n/a	n/a	2	3	FALSE	FALSE	FALSE	TRUE	FALSE	FALSE	n/a
1	1	2	1	0	2	4	1	1	1	1	0	4	0	1	2	1	35	1	1	1	4	1	10	0	n/a	n/a	n/a	n/a	0	n/a	n/a	n/a	n/a	n/a	0	n/a	n/a	n/a	n/a	n/a	n/a	n/a	n/a	n/a	n/a	n/a	n/a	n/a	n/a
1	1	2	1	0	1	12	3	4	3	2	0	12	0	1	5	0	46	n/a	1	1	3	2	46	0	n/a	n/a	n/a	n/a	0	n/a	n/a	n/a	n/a	n/a	1	6	2	99	Market	60	3	2	FALSE	FALSE	TRUE	FALSE	FALSE	FALSE	n/a
1	1	2	1	1	1	14	5	7	1	1	0	14	0	1	6	0	51	n/a	2	1	5	1	18	0	n/a	n/a	n/a	n/a	0	n/a	n/a	n/a	n/a	n/a	1	1	2	99	Market	30	2	2	FALSE	FALSE	TRUE	FALSE	FALSE	FALSE	n/a
1	1	2	1	1	1	9	1	3	2	3	0	9	0	1	4	0	35	n/a	2	2	9	2	35	0	n/a	n/a	n/a	n/a	0	n/a	n/a	n/a	n/a	n/a	0	n/a	n/a	n/a	n/a	n/a	n/a	n/a	n/a	n/a	n/a	n/a	n/a	n/a	n/a
1	1	2	1	1	1	6	3	1	1	1	0	6	0	1	2	0	48	n/a	2	1	3	1	48	0	n/a	n/a	n/a	n/a	0	n/a	n/a	n/a	n/a	n/a	0	n/a	n/a	n/a	n/a	n/a	n/a	n/a	n/a	n/a	n/a	n/a	n/a	n/a	n/a
1	1	2	1	1	1	6	3	1	1	1	0	6	0	1	3	0	35	n/a	2	1	4	1	16	0	n/a	n/a	n/a	n/a	0	n/a	n/a	n/a	n/a	n/a	1	1	1	n/a	n/a	n/a	4	2	FALSE	FALSE	TRUE	FALSE	FALSE	FALSE	n/a
1	1	2	1	1	1	5	1	2	1	1	0	5	0	1	2	0	30	n/a	2	1	5	1	16	0	n/a	n/a	n/a	n/a	0	n/a	n/a	n/a	n/a	n/a	0	n/a	n/a	n/a	n/a	n/a	n/a	n/a	n/a	n/a	n/a	n/a	n/a	n/a	n/a
1	1	2	1	0	2	2	0	0	1	1	0	2	0	n/a	2	0	26	1	2	1	7	1	2	0	n/a	n/a	n/a	n/a	0	n/a	n/a	n/a	n/a	n/a	0	n/a	n/a	n/a	n/a	n/a	n/a	n/a	n/a	n/a	n/a	n/a	n/a	n/a	n/a
1	1	2	1	0	1	5	3	0	1	1	0	5	0	1	2	0	47	n/a	2	1	2	1	16	0	n/a	n/a	n/a	n/a	0	n/a	n/a	n/a	n/a	n/a	0	n/a	n/a	n/a	n/a	n/a	n/a	n/a	n/a	n/a	n/a	n/a	n/a	n/a	n/a
1	1	2	1	1	1	5	1	2	1	1	0	5	0	1	2	2	28	n/a	1	2	11	2	28	0	n/a	n/a	n/a	n/a	0	n/a	n/a	n/a	n/a	n/a	1	1	1	n/a	n/a	n/a	3	2	FALSE	FALSE	FALSE	FALSE	FALSE	TRUE	Could not recall everything that was taught
1	1	2	1	1	1	20	5	7	5	3	0	20	0	1	15	1	40	n/a	1	1	7	1	40	0	n/a	n/a	n/a	n/a	0	n/a	n/a	n/a	n/a	n/a	0	n/a	n/a	n/a	n/a	n/a	n/a	n/a	n/a	n/a	n/a	n/a	n/a	n/a	n/a
1	1	2	1	1	1	6	1	3	1	1	0	6	0	1	2	1	34	n/a	1	2	11	2	34	0	n/a	n/a	n/a	n/a	0	n/a	n/a	n/a	n/a	n/a	1	1	1	n/a	n/a	n/a	4	2	FALSE	FALSE	FALSE	FALSE	FALSE	TRUE	Video screened when maize was almost harvested
1	1	2	1	0	2	5	1	2	1	1	0	5	0	1	2	0	35	1	2	2	9	2	1	1	2	3	1	Radio Packwach,Radio Paidha	0	n/a	n/a	n/a	n/a	n/a	0	n/a	n/a	n/a	n/a	n/a	4	2	FALSE	FALSE	TRUE	FALSE	FALSE	FALSE	n/a
1	1	2	1	1	1	4	1	1	1	1	0	4	0	1	2	2	34	n/a	1	2	13	2	34	1	4	4	1	Radio Paidha, KBS	1	1	786764482	99	Can't remember	1	1	1	1	n/a	n/a	n/a	4	1	n/a	n/a	n/a	n/a	n/a	n/a	n/a
1	1	2	1	0	2	6	1	3	1	1	0	6	0	1	2	1	37	1	1	2	13	2	15	0	n/a	n/a	n/a	n/a	0	n/a	n/a	n/a	n/a	n/a	1	2	1	n/a	n/a	n/a	4	2	FALSE	FALSE	TRUE	FALSE	FALSE	FALSE	n/a
1	1	2	1	1	1	29	9	8	5	7	0	29	0	1	14	0	54	n/a	2	1	2	2	49	1	3	7	0	n/a	0	n/a	n/a	n/a	n/a	n/a	1	5	1	n/a	n/a	n/a	4	3	FALSE	FALSE	TRUE	FALSE	FALSE	TRUE	I did not know where to get the needed pesticides to apply in my farm
1	1	2	1	1	1	4	1	1	1	1	0	4	0	1	2	1	28	n/a	2	2	9	2	28	0	n/a	n/a	n/a	n/a	0	n/a	n/a	n/a	n/a	n/a	1	4	1	n/a	n/a	n/a	1	1	n/a	n/a	n/a	n/a	n/a	n/a	n/a
1	1	2	1	0	1	9	3	4	0	2	0	9	0	1	2	1	42	n/a	1	1	3	2	32	0	n/a	n/a	n/a	n/a	0	n/a	n/a	n/a	n/a	n/a	0	n/a	n/a	n/a	n/a	n/a	n/a	n/a	n/a	n/a	n/a	n/a	n/a	n/a	n/a
1	1	2	1	1	1	5	1	1	2	1	0	5	0	1	2	1	27	n/a	1	1	4	1	27	0	n/a	n/a	n/a	n/a	0	n/a	n/a	n/a	n/a	n/a	1	1	1	n/a	n/a	n/a	4	3	FALSE	FALSE	TRUE	FALSE	FALSE	TRUE	No were to get the pesticides
1	1	2	1	1	1	6	2	1	2	1	0	6	0	1	2	1	36	n/a	2	1	7	1	36	1	1	3	0	n/a	1	1	779854931	1	n/a	3	1	5	1	n/a	n/a	n/a	4	1	n/a	n/a	n/a	n/a	n/a	n/a	n/a
1	1	2	1	1	1	6	1	0	2	2	1	6	0	1	3	1	76	n/a	2	1	5	3	76	0	n/a	n/a	n/a	n/a	0	n/a	n/a	n/a	n/a	n/a	1	1	1	n/a	n/a	n/a	4	1	n/a	n/a	n/a	n/a	n/a	n/a	n/a
1	1	2	1	1	1	8	2	2	2	2	0	8	0	0	4	0	34	n/a	2	2	8	2	34	0	n/a	n/a	n/a	n/a	0	n/a	n/a	n/a	n/a	n/a	1	5	1	n/a	n/a	n/a	3	2	FALSE	FALSE	TRUE	FALSE	FALSE	FALSE	n/a
1	1	2	1	0	2	7	3	2	1	1	0	7	0	1	5	0	32	1	2	1	6	1	10	1	2	2	0	n/a	0	n/a	n/a	n/a	n/a	n/a	0	n/a	n/a	n/a	n/a	n/a	2	3	FALSE	FALSE	TRUE	FALSE	FALSE	FALSE	n/a
1	1	2	1	1	1	20	6	7	3	4	0	20	0	1	10	0	53	n/a	2	2	10	2	40	0	n/a	n/a	n/a	n/a	0	n/a	n/a	n/a	n/a	n/a	0	n/a	n/a	n/a	n/a	n/a	n/a	n/a	n/a	n/a	n/a	n/a	n/a	n/a	n/a
1	1	2	1	0	2	12	4	6	1	1	0	12	0	1	8	0	60	1	2	1	4	2	30	0	n/a	n/a	n/a	n/a	0	n/a	n/a	n/a	n/a	n/a	0	n/a	n/a	n/a	n/a	n/a	n/a	n/a	n/a	n/a	n/a	n/a	n/a	n/a	n/a
1	1	3	1	1	1	4	1	1	1	1	0	4	0	0	2	1	24	n/a	1	1	7	1	24	1	1	3	0	n/a	0	n/a	n/a	n/a	n/a	n/a	1	1	1	n/a	n/a	n/a	3	2	FALSE	TRUE	TRUE	FALSE	FALSE	FALSE	n/a
1	1	3	1	0	1	3	1	1	0	1	0	3	0	0	1	0	26	n/a	2	2	11	2	26	0	n/a	n/a	n/a	n/a	0	n/a	n/a	n/a	n/a	n/a	1	1	1	n/a	n/a	n/a	4	2	FALSE	TRUE	FALSE	FALSE	FALSE	FALSE	n/a
1	1	3	1	0	2	8	1	2	2	3	0	8	0	1	4	0	60	1	2	1	4	1	37	0	n/a	n/a	n/a	n/a	0	n/a	n/a	n/a	n/a	n/a	1	1	1	n/a	n/a	n/a	4	3	FALSE	FALSE	TRUE	FALSE	FALSE	TRUE	I actually had lost interest in growing maize because of fall army worm so I planted so little and did not apply any pesticides in as much as I had got the knowledge.
1	1	3	1	0	1	8	2	2	1	3	0	8	0	1	3	1	47	n/a	1	2	9	5	4	0	n/a	n/a	n/a	n/a	0	n/a	n/a	n/a	n/a	n/a	0	n/a	n/a	n/a	n/a	n/a	n/a	n/a	n/a	n/a	n/a	n/a	n/a	n/a	n/a
1	1	3	1	0	1	4	0	3	1	0	0	4	0	1	4	1	62	n/a	2	0	0	1	42	0	n/a	n/a	n/a	n/a	0	n/a	n/a	n/a	n/a	n/a	0	n/a	n/a	n/a	n/a	n/a	n/a	n/a	n/a	n/a	n/a	n/a	n/a	n/a	n/a
1	1	3	1	1	1	5	0	2	1	1	0	4	1	1	2	1	28	n/a	1	1	4	1	12	0	n/a	n/a	n/a	n/a	0	n/a	n/a	n/a	n/a	n/a	0	n/a	n/a	n/a	n/a	n/a	n/a	n/a	n/a	n/a	n/a	n/a	n/a	n/a	n/a
1	1	3	1	1	1	6	2	2	1	1	0	6	0	1	2	0	30	n/a	2	1	7	2	30	1	1	2	0	n/a	0	n/a	n/a	n/a	n/a	n/a	0	n/a	n/a	n/a	n/a	n/a	4	1	n/a	n/a	n/a	n/a	n/a	n/a	n/a
1	1	3	1	1	1	8	1	3	1	1	1	7	1	1	2	1	31	n/a	1	1	2	1	31	0	n/a	n/a	n/a	n/a	0	n/a	n/a	n/a	n/a	n/a	1	1	1	n/a	n/a	n/a	4	3	FALSE	FALSE	TRUE	FALSE	FALSE	TRUE	We watched the video but they did not explain to us in detail.
1	1	3	1	1	1	12	7	1	1	3	0	12	0	1	2	1	43	n/a	1	4	14	2	2	0	n/a	n/a	n/a	n/a	0	n/a	n/a	n/a	n/a	n/a	1	1	1	n/a	n/a	n/a	2	2	FALSE	FALSE	TRUE	FALSE	FALSE	FALSE	n/a
1	1	3	1	1	1	7	1	3	2	1	0	7	0	1	3	0	35	n/a	2	1	4	1	35	0	n/a	n/a	n/a	n/a	0	n/a	n/a	n/a	n/a	n/a	0	n/a	n/a	n/a	n/a	n/a	n/a	n/a	n/a	n/a	n/a	n/a	n/a	n/a	n/a
1	1	3	1	1	4	3	1	0	2	0	0	3	0	0	3	0	44	1	2	2	11	3	11	0	n/a	n/a	n/a	n/a	0	n/a	n/a	n/a	n/a	n/a	0	n/a	n/a	n/a	n/a	n/a	n/a	n/a	n/a	n/a	n/a	n/a	n/a	n/a	n/a
1	1	3	1	0	1	13	4	2	2	4	0	12	1	1	7	0	42	n/a	2	2	8	3	32	0	n/a	n/a	n/a	n/a	0	n/a	n/a	n/a	n/a	n/a	0	n/a	n/a	n/a	n/a	n/a	n/a	n/a	n/a	n/a	n/a	n/a	n/a	n/a	n/a
1	1	3	1	0	1	6	2	2	0	2	0	6	0	1	1	0	38	n/a	2	0	0	1	17	0	n/a	n/a	n/a	n/a	0	n/a	n/a	n/a	n/a	n/a	0	n/a	n/a	n/a	n/a	n/a	n/a	n/a	n/a	n/a	n/a	n/a	n/a	n/a	n/a
1	1	3	1	0	2	10	3	3	1	3	0	10	0	1	2	1	43	1	1	3	13	3	43	0	n/a	n/a	n/a	n/a	0	n/a	n/a	n/a	n/a	n/a	0	n/a	n/a	n/a	n/a	n/a	n/a	n/a	n/a	n/a	n/a	n/a	n/a	n/a	n/a
1	1	3	1	1	1	10	1	4	3	2	0	10	0	1	4	1	63	n/a	2	2	12	5	34	1	4	10	0	n/a	1	1	782861267	3	n/a	10	1	2	1	n/a	n/a	n/a	3	1	n/a	n/a	n/a	n/a	n/a	n/a	n/a
1	1	3	1	0	2	5	1	2	1	1	0	5	0	1	3	0	24	1	2	1	7	1	14	0	n/a	n/a	n/a	n/a	0	n/a	n/a	n/a	n/a	n/a	1	4	1	n/a	n/a	n/a	4	2	FALSE	FALSE	TRUE	FALSE	FALSE	FALSE	n/a
1	1	3	1	1	4	5	0	0	3	2	0	5	0	n/a	5	3	56	1	1	5	16	5	14	0	n/a	n/a	n/a	n/a	0	n/a	n/a	n/a	n/a	n/a	0	n/a	n/a	n/a	n/a	n/a	n/a	n/a	n/a	n/a	n/a	n/a	n/a	n/a	n/a
1	1	3	1	0	2	12	4	5	1	2	0	12	0	1	6	2	40	1	1	3	13	3	40	1	2	1	0	n/a	0	n/a	n/a	n/a	n/a	n/a	0	n/a	n/a	n/a	n/a	n/a	2	2	TRUE	FALSE	FALSE	FALSE	FALSE	FALSE	n/a
1	1	3	1	0	1	10	1	2	4	3	0	10	0	1	8	2	27	n/a	1	1	5	1	15	1	1	5	1	Bunyoro broadcasting services	0	n/a	n/a	n/a	n/a	n/a	0	n/a	n/a	n/a	n/a	n/a	2	2	FALSE	FALSE	TRUE	FALSE	TRUE	FALSE	n/a
1	1	3	1	1	1	10	2	2	3	3	0	10	0	1	6	1	46	n/a	1	1	6	2	18	1	5	8	0	n/a	0	n/a	n/a	n/a	n/a	n/a	0	n/a	n/a	n/a	n/a	n/a	2	2	FALSE	FALSE	FALSE	FALSE	TRUE	FALSE	n/a
1	1	3	1	1	1	8	0	2	3	3	0	8	0	1	2	0	50	n/a	1	2	9	2	50	1	1	10	0	n/a	0	n/a	n/a	n/a	n/a	n/a	1	5	1	n/a	n/a	n/a	3	1	n/a	n/a	n/a	n/a	n/a	n/a	n/a
1	1	3	1	1	1	12	3	3	2	3	1	12	0	1	4	3	68	n/a	2	1	3	2	16	0	n/a	n/a	n/a	n/a	0	n/a	n/a	n/a	n/a	n/a	1	5	1	n/a	n/a	n/a	4	1	n/a	n/a	n/a	n/a	n/a	n/a	n/a
1	1	3	1	0	1	11	2	5	0	3	1	11	0	1	4	3	51	n/a	2	1	2	2	15	1	1	3	1	Biiso FM	0	n/a	n/a	n/a	n/a	n/a	0	n/a	n/a	n/a	n/a	n/a	4	2	FALSE	FALSE	TRUE	FALSE	FALSE	FALSE	n/a
1	1	3	1	1	4	6	0	1	4	0	1	6	0	0	4	1	83	1	0	1	2	2	83	1	3	3	0	n/a	0	n/a	n/a	n/a	n/a	n/a	0	n/a	n/a	n/a	n/a	n/a	4	2	FALSE	FALSE	FALSE	TRUE	FALSE	FALSE	n/a
1	1	3	1	1	1	1	0	0	1	0	0	1	0	n/a	1	1	36	n/a	1	2	11	2	4	1	1	2	1	BBS and Biiso radio	0	n/a	n/a	n/a	n/a	n/a	1	1	1	n/a	n/a	n/a	4	2	FALSE	FALSE	FALSE	FALSE	FALSE	TRUE	Some methods abit complicated
1	1	3	1	1	1	4	0	0	3	1	0	4	0	n/a	2	0	33	n/a	2	1	7	1	33	1	1	2	0	n/a	0	n/a	n/a	n/a	n/a	n/a	0	n/a	n/a	n/a	n/a	n/a	4	2	FALSE	FALSE	TRUE	FALSE	FALSE	FALSE	n/a
1	1	3	1	1	1	3	0	1	1	1	0	3	0	1	2	1	39	n/a	1	2	11	2	39	1	1	2	0	n/a	0	n/a	n/a	n/a	n/a	n/a	0	n/a	n/a	n/a	n/a	n/a	4	2	FALSE	FALSE	TRUE	FALSE	FALSE	FALSE	n/a
1	1	3	1	1	1	12	0	0	8	3	1	12	0	n/a	7	2	76	n/a	2	1	6	2	34	1	3	3	0	n/a	0	n/a	n/a	n/a	n/a	n/a	0	n/a	n/a	n/a	n/a	n/a	3	2	FALSE	FALSE	TRUE	FALSE	FALSE	FALSE	n/a
1	1	3	1	1	4	6	0	3	2	1	0	6	0	1	2	1	50	1	1	1	7	1	15	1	3	5	1	Kings Radio	0	n/a	n/a	n/a	n/a	n/a	1	1	1	n/a	n/a	n/a	4	1	n/a	n/a	n/a	n/a	n/a	n/a	n/a
1	1	3	1	0	4	13	3	5	3	2	0	13	0	1	2	0	55	1	2	1	2	2	25	0	n/a	n/a	n/a	n/a	0	n/a	n/a	n/a	n/a	n/a	1	6	1	n/a	n/a	n/a	3	1	n/a	n/a	n/a	n/a	n/a	n/a	n/a
1	1	3	1	1	1	9	3	3	2	1	0	9	0	1	3	0	39	n/a	2	2	10	2	39	0	n/a	n/a	n/a	n/a	0	n/a	n/a	n/a	n/a	n/a	1	1	1	n/a	n/a	n/a	4	2	FALSE	TRUE	FALSE	TRUE	FALSE	FALSE	n/a
1	1	3	1	1	1	9	4	1	3	1	0	9	0	1	2	1	49	n/a	2	0	0	2	15	0	n/a	n/a	n/a	n/a	0	n/a	n/a	n/a	n/a	n/a	0	n/a	n/a	n/a	n/a	n/a	n/a	n/a	n/a	n/a	n/a	n/a	n/a	n/a	n/a
1	1	3	1	0	2	12	2	4	5	1	0	12	0	1	4	1	43	1	1	1	7	1	9	1	2	5	1	BBS Radio, Radio Biiso	0	n/a	n/a	n/a	n/a	n/a	0	n/a	n/a	n/a	n/a	n/a	4	2	FALSE	FALSE	TRUE	FALSE	FALSE	FALSE	n/a
1	1	3	1	0	1	10	1	1	4	4	0	10	0	1	5	1	69	n/a	2	1	5	2	34	1	1	2	0	n/a	0	n/a	n/a	n/a	n/a	n/a	0	n/a	n/a	n/a	n/a	n/a	4	2	FALSE	FALSE	TRUE	FALSE	FALSE	FALSE	n/a
1	1	3	1	0	1	8	1	0	1	5	0	7	1	0	4	0	70	n/a	2	1	3	2	50	1	1	2	0	n/a	0	n/a	n/a	n/a	n/a	n/a	1	1	1	n/a	n/a	n/a	3	1	n/a	n/a	n/a	n/a	n/a	n/a	n/a
1	1	3	1	0	2	8	3	2	2	1	0	8	0	1	4	2	52	1	2	1	5	2	52	0	n/a	n/a	n/a	n/a	0	n/a	n/a	n/a	n/a	n/a	1	1	1	n/a	n/a	n/a	3	1	n/a	n/a	n/a	n/a	n/a	n/a	n/a
1	1	3	1	0	1	9	1	3	0	5	0	9	0	1	6	4	53	n/a	1	1	7	2	20	0	n/a	n/a	n/a	n/a	0	n/a	n/a	n/a	n/a	n/a	0	n/a	n/a	n/a	n/a	n/a	n/a	n/a	n/a	n/a	n/a	n/a	n/a	n/a	n/a
1	1	3	1	1	1	5	2	1	1	1	0	5	0	1	2	1	50	n/a	1	1	7	2	22	1	1	1	0	n/a	0	n/a	n/a	n/a	n/a	n/a	0	n/a	n/a	n/a	n/a	n/a	4	2	FALSE	FALSE	TRUE	FALSE	FALSE	FALSE	n/a
1	1	3	1	1	1	11	2	3	5	1	0	11	0	1	4	0	43	n/a	2	1	4	4	20	0	n/a	n/a	n/a	n/a	0	n/a	n/a	n/a	n/a	n/a	0	n/a	n/a	n/a	n/a	n/a	n/a	n/a	n/a	n/a	n/a	n/a	n/a	n/a	n/a
1	1	3	1	1	1	4	0	2	1	1	0	4	0	1	2	0	35	n/a	2	2	11	2	35	0	n/a	n/a	n/a	n/a	0	n/a	n/a	n/a	n/a	n/a	1	1	1	n/a	n/a	n/a	4	2	TRUE	FALSE	FALSE	FALSE	FALSE	FALSE	n/a
1	1	3	1	0	1	8	0	1	4	3	0	8	0	1	4	1	56	n/a	2	1	2	2	30	0	n/a	n/a	n/a	n/a	0	n/a	n/a	n/a	n/a	n/a	1	1	1	n/a	n/a	n/a	3	2	FALSE	FALSE	TRUE	FALSE	FALSE	FALSE	n/a
1	1	3	1	0	2	5	0	0	2	3	0	5	0	n/a	3	1	30	1	2	2	9	2	30	1	4	4	0	n/a	0	n/a	n/a	n/a	n/a	n/a	0	n/a	n/a	n/a	n/a	n/a	3	2	FALSE	FALSE	TRUE	FALSE	FALSE	FALSE	n/a
1	1	3	1	1	1	8	5	1	1	1	0	8	0	1	3	1	45	n/a	2	2	10	2	45	0	n/a	n/a	n/a	n/a	0	n/a	n/a	n/a	n/a	n/a	1	4	1	n/a	n/a	n/a	4	2	FALSE	FALSE	FALSE	FALSE	FALSE	TRUE	Diffucult to follow all the guidelines
1	1	3	1	1	1	10	4	3	1	1	1	10	0	1	1	1	66	n/a	2	4	16	5	38	1	1	7	0	n/a	0	n/a	n/a	n/a	n/a	n/a	0	n/a	n/a	n/a	n/a	n/a	2	2	FALSE	FALSE	TRUE	FALSE	FALSE	FALSE	n/a
1	1	3	1	1	1	12	1	2	5	3	1	12	0	1	4	1	58	n/a	2	1	7	1	35	1	1	6	0	n/a	0	n/a	n/a	n/a	n/a	n/a	0	n/a	n/a	n/a	n/a	n/a	2	2	FALSE	FALSE	TRUE	FALSE	FALSE	FALSE	n/a
1	1	3	1	1	1	5	0	3	1	0	1	5	0	1	5	0	83	n/a	2	1	3	1	26	0	n/a	n/a	n/a	n/a	0	n/a	n/a	n/a	n/a	n/a	1	1	1	n/a	n/a	n/a	3	2	FALSE	FALSE	TRUE	FALSE	FALSE	FALSE	n/a
1	1	3	1	1	4	9	5	0	1	1	1	8	1	1	3	0	65	1	2	1	7	1	40	1	3	3	1	Biiso fm	0	n/a	n/a	n/a	n/a	n/a	0	n/a	n/a	n/a	n/a	n/a	4	2	FALSE	FALSE	TRUE	FALSE	FALSE	FALSE	n/a
1	1	3	1	1	4	9	2	3	2	1	1	9	0	1	3	2	65	1	2	1	7	1	20	1	3	4	0	n/a	0	n/a	n/a	n/a	n/a	n/a	1	3	1	n/a	n/a	n/a	4	1	n/a	n/a	n/a	n/a	n/a	n/a	n/a
1	1	3	1	1	1	16	6	6	1	3	0	16	0	1	5	0	34	n/a	2	1	5	2	34	0	n/a	n/a	n/a	n/a	0	n/a	n/a	n/a	n/a	n/a	1	1	1	n/a	n/a	n/a	2	1	n/a	n/a	n/a	n/a	n/a	n/a	n/a
1	1	3	1	1	1	15	4	4	3	4	0	15	0	1	9	0	46	n/a	2	1	6	2	46	0	n/a	n/a	n/a	n/a	0	n/a	n/a	n/a	n/a	n/a	1	2	1	n/a	n/a	n/a	4	1	n/a	n/a	n/a	n/a	n/a	n/a	n/a
1	1	3	1	1	1	7	2	3	1	1	0	7	0	1	2	0	45	n/a	2	0	0	1	28	1	1	2	0	n/a	0	n/a	n/a	n/a	n/a	n/a	0	n/a	n/a	n/a	n/a	n/a	4	2	FALSE	TRUE	FALSE	FALSE	FALSE	FALSE	n/a
1	1	3	1	1	1	20	5	1	6	7	0	19	1	1	11	0	85	n/a	2	0	0	3	85	0	n/a	n/a	n/a	n/a	0	n/a	n/a	n/a	n/a	n/a	0	n/a	n/a	n/a	n/a	n/a	n/a	n/a	n/a	n/a	n/a	n/a	n/a	n/a	n/a
1	1	3	1	0	1	15	2	2	6	5	0	15	0	1	13	0	47	n/a	2	1	7	5	35	0	n/a	n/a	n/a	n/a	0	n/a	n/a	n/a	n/a	n/a	0	n/a	n/a	n/a	n/a	n/a	n/a	n/a	n/a	n/a	n/a	n/a	n/a	n/a	n/a
1	1	3	1	1	1	1	0	0	0	1	0	1	0	n/a	0	1	32	n/a	0	3	15	3	8	1	1	8	0	n/a	0	n/a	n/a	n/a	n/a	n/a	0	n/a	n/a	n/a	n/a	n/a	4	2	FALSE	FALSE	TRUE	FALSE	FALSE	FALSE	n/a
1	1	3	1	0	2	3	0	1	1	1	0	3	0	1	2	1	32	1	1	2	11	2	5	1	2	1	1	Liberty radio	0	n/a	n/a	n/a	n/a	n/a	0	n/a	n/a	n/a	n/a	n/a	2	3	FALSE	FALSE	TRUE	FALSE	FALSE	FALSE	n/a
1	1	3	1	1	1	10	2	5	1	1	1	10	0	1	5	1	66	n/a	1	2	9	2	37	1	1	4	1	Radio Biiiso	0	n/a	n/a	n/a	n/a	n/a	1	1	1	n/a	n/a	n/a	2	3	FALSE	TRUE	FALSE	FALSE	FALSE	FALSE	n/a
1	1	3	1	0	1	5	2	0	2	1	0	5	0	1	1	0	38	n/a	2	1	3	5	1	0	n/a	n/a	n/a	n/a	0	n/a	n/a	n/a	n/a	n/a	0	n/a	n/a	n/a	n/a	n/a	n/a	n/a	n/a	n/a	n/a	n/a	n/a	n/a	n/a
1	1	3	1	1	1	8	2	1	3	2	0	8	0	1	6	0	52	n/a	2	2	10	5	34	1	1	6	0	n/a	0	n/a	n/a	n/a	n/a	n/a	0	n/a	n/a	n/a	n/a	n/a	3	1	n/a	n/a	n/a	n/a	n/a	n/a	n/a
1	1	3	1	0	2	6	1	2	1	2	0	6	0	1	4	1	29	1	1	5	16	5	23	1	5	6	1	Biiso FM	0	n/a	n/a	n/a	n/a	n/a	0	n/a	n/a	n/a	n/a	n/a	3	1	n/a	n/a	n/a	n/a	n/a	n/a	n/a
1	1	3	1	0	1	4	1	2	0	1	0	4	0	1	1	0	27	n/a	2	0	0	1	10	0	n/a	n/a	n/a	n/a	0	n/a	n/a	n/a	n/a	n/a	0	n/a	n/a	n/a	n/a	n/a	n/a	n/a	n/a	n/a	n/a	n/a	n/a	n/a	n/a
1	1	3	1	1	1	8	4	2	1	1	0	8	0	1	2	0	37	n/a	2	2	11	1	37	1	1	4	0	n/a	0	n/a	n/a	n/a	n/a	n/a	1	1	2	99	Neighbours house	40	4	1	n/a	n/a	n/a	n/a	n/a	n/a	n/a
1	1	3	1	0	1	7	1	3	2	1	0	7	0	1	4	0	40	n/a	2	1	2	1	25	1	3	4	0	n/a	0	n/a	n/a	n/a	n/a	n/a	0	n/a	n/a	n/a	n/a	n/a	4	1	n/a	n/a	n/a	n/a	n/a	n/a	n/a
1	1	3	1	0	1	12	2	7	0	3	0	12	0	1	4	0	52	n/a	2	0	0	1	27	1	3	4	1	Kings Broadcasting Services	0	n/a	n/a	n/a	n/a	n/a	0	n/a	n/a	n/a	n/a	n/a	4	2	FALSE	FALSE	TRUE	FALSE	FALSE	FALSE	n/a
1	1	3	1	1	4	8	2	3	2	1	0	8	0	1	5	0	46	0	2	0	0	1	28	0	n/a	n/a	n/a	n/a	0	n/a	n/a	n/a	n/a	n/a	0	n/a	n/a	n/a	n/a	n/a	n/a	n/a	n/a	n/a	n/a	n/a	n/a	n/a	n/a
1	1	3	1	1	1	6	1	2	2	1	0	6	0	1	3	0	26	n/a	2	2	13	2	26	1	1	4	0	n/a	0	n/a	n/a	n/a	n/a	n/a	1	1	1	n/a	n/a	n/a	4	1	n/a	n/a	n/a	n/a	n/a	n/a	n/a
1	1	3	1	1	1	10	0	0	6	3	0	9	1	n/a	5	3	50	n/a	1	2	13	3	30	1	1	8	0	n/a	0	n/a	n/a	n/a	n/a	n/a	0	n/a	n/a	n/a	n/a	n/a	3	1	n/a	n/a	n/a	n/a	n/a	n/a	n/a
1	1	3	1	0	1	6	1	0	3	2	0	6	0	0	5	3	45	n/a	2	2	10	2	25	1	1	7	0	n/a	0	n/a	n/a	n/a	n/a	n/a	0	n/a	n/a	n/a	n/a	n/a	2	2	FALSE	FALSE	FALSE	FALSE	TRUE	FALSE	n/a
1	1	3	1	0	1	8	0	2	4	2	0	8	0	1	6	0	48	n/a	2	1	3	1	15	1	1	9	0	n/a	0	n/a	n/a	n/a	n/a	n/a	0	n/a	n/a	n/a	n/a	n/a	3	1	n/a	n/a	n/a	n/a	n/a	n/a	n/a
1	1	3	1	0	1	11	4	3	2	1	1	11	0	1	3	0	33	n/a	2	1	5	2	33	0	n/a	n/a	n/a	n/a	0	n/a	n/a	n/a	n/a	n/a	0	n/a	n/a	n/a	n/a	n/a	n/a	n/a	n/a	n/a	n/a	n/a	n/a	n/a	n/a
1	1	3	1	1	1	9	3	3	1	2	0	9	0	1	3	0	44	n/a	2	2	11	2	24	1	1	5	1	Bbs	0	n/a	n/a	n/a	n/a	n/a	0	n/a	n/a	n/a	n/a	n/a	4	2	FALSE	FALSE	FALSE	FALSE	TRUE	FALSE	n/a
1	1	3	1	0	1	4	1	2	0	1	0	4	0	0	1	0	30	n/a	2	1	4	1	10	0	n/a	n/a	n/a	n/a	0	n/a	n/a	n/a	n/a	n/a	0	n/a	n/a	n/a	n/a	n/a	n/a	n/a	n/a	n/a	n/a	n/a	n/a	n/a	n/a
1	1	3	1	0	2	6	3	1	1	1	0	6	0	1	2	1	30	1	1	4	13	4	5	1	2	3	0	n/a	0	n/a	n/a	n/a	n/a	n/a	1	4	1	n/a	n/a	n/a	4	2	FALSE	TRUE	FALSE	FALSE	FALSE	FALSE	n/a
1	1	3	1	1	1	3	0	1	1	1	0	3	0	0	2	0	22	n/a	2	1	7	1	10	0	n/a	n/a	n/a	n/a	0	n/a	n/a	n/a	n/a	n/a	0	n/a	n/a	n/a	n/a	n/a	n/a	n/a	n/a	n/a	n/a	n/a	n/a	n/a	n/a
1	1	3	1	1	1	3	0	1	1	1	0	3	0	0	2	1	24	n/a	1	2	8	2	10	1	1	5	0	n/a	0	n/a	n/a	n/a	n/a	n/a	0	n/a	n/a	n/a	n/a	n/a	4	1	n/a	n/a	n/a	n/a	n/a	n/a	n/a
1	1	3	1	0	2	4	2	0	1	1	0	4	0	1	2	1	32	1	1	3	13	3	6	1	4	6	0	n/a	1	2	786522698	1	n/a	3	0	n/a	n/a	n/a	n/a	n/a	4	2	FALSE	FALSE	TRUE	FALSE	FALSE	FALSE	n/a
1	1	3	1	0	4	6	0	1	2	2	1	6	0	1	5	1	55	1	1	2	8	2	30	0	n/a	n/a	n/a	n/a	0	n/a	n/a	n/a	n/a	n/a	0	n/a	n/a	n/a	n/a	n/a	n/a	n/a	n/a	n/a	n/a	n/a	n/a	n/a	n/a
1	1	3	1	1	1	13	4	2	4	3	0	13	0	1	7	1	47	n/a	2	1	5	3	18	0	n/a	n/a	n/a	n/a	0	n/a	n/a	n/a	n/a	n/a	0	n/a	n/a	n/a	n/a	n/a	n/a	n/a	n/a	n/a	n/a	n/a	n/a	n/a	n/a
1	1	3	1	0	2	12	1	4	5	1	1	12	0	1	4	0	54	1	1	1	5	2	30	0	n/a	n/a	n/a	n/a	0	n/a	n/a	n/a	n/a	n/a	0	n/a	n/a	n/a	n/a	n/a	n/a	n/a	n/a	n/a	n/a	n/a	n/a	n/a	n/a
1	1	3	1	1	1	8	3	3	1	1	0	8	0	1	4	1	39	n/a	2	0	0	1	15	0	n/a	n/a	n/a	n/a	0	n/a	n/a	n/a	n/a	n/a	0	n/a	n/a	n/a	n/a	n/a	n/a	n/a	n/a	n/a	n/a	n/a	n/a	n/a	n/a
1	1	3	1	1	1	9	1	1	3	3	1	9	0	1	3	2	53	n/a	1	1	7	2	30	1	1	2	0	n/a	0	n/a	n/a	n/a	n/a	n/a	0	n/a	n/a	n/a	n/a	n/a	4	1	n/a	n/a	n/a	n/a	n/a	n/a	n/a
1	1	3	1	1	1	5	0	1	2	1	0	4	1	0	4	1	25	n/a	1	2	11	2	25	1	1	3	1	BBS	0	n/a	n/a	n/a	n/a	n/a	0	n/a	n/a	n/a	n/a	n/a	4	2	FALSE	FALSE	TRUE	FALSE	FALSE	FALSE	n/a
1	1	3	1	1	1	4	1	1	1	1	0	4	0	1	2	1	45	n/a	1	2	9	2	5	1	1	6	0	n/a	0	n/a	n/a	n/a	n/a	n/a	1	1	1	n/a	n/a	n/a	4	1	n/a	n/a	n/a	n/a	n/a	n/a	n/a
1	1	3	1	1	1	7	2	1	1	2	0	6	1	1	2	1	54	n/a	1	5	16	5	54	1	4	2	0	n/a	0	n/a	n/a	n/a	n/a	n/a	0	n/a	n/a	n/a	n/a	n/a	3	1	n/a	n/a	n/a	n/a	n/a	n/a	n/a
1	1	3	1	1	1	6	0	1	2	3	0	6	0	1	4	0	45	n/a	2	1	7	1	45	1	1	3	0	n/a	0	n/a	n/a	n/a	n/a	n/a	0	n/a	n/a	n/a	n/a	n/a	3	1	n/a	n/a	n/a	n/a	n/a	n/a	n/a
1	1	3	1	1	1	9	2	1	3	2	0	8	1	1	5	0	40	n/a	2	1	5	2	40	1	4	2	0	n/a	0	n/a	n/a	n/a	n/a	n/a	1	1	2	1	n/a	20	3	2	FALSE	FALSE	FALSE	FALSE	FALSE	TRUE	Was just adumant
1	1	3	1	1	1	4	2	0	1	1	0	4	0	1	2	0	30	n/a	2	1	5	1	30	0	n/a	n/a	n/a	n/a	0	n/a	n/a	n/a	n/a	n/a	0	n/a	n/a	n/a	n/a	n/a	n/a	n/a	n/a	n/a	n/a	n/a	n/a	n/a	n/a
1	1	3	1	0	2	6	2	1	2	1	0	6	0	1	3	0	40	1	2	1	4	1	36	1	4	3	0	n/a	0	n/a	n/a	n/a	n/a	n/a	1	4	2	2	n/a	20	4	1	n/a	n/a	n/a	n/a	n/a	n/a	n/a
1	1	1	1	1	1	12	2	2	2	5	1	12	0	1	4	0	70	n/a	2	1	5	1	38	0	n/a	n/a	n/a	n/a	0	n/a	n/a	n/a	n/a	n/a	1	3	1	n/a	n/a	n/a	4	1	n/a	n/a	n/a	n/a	n/a	n/a	n/a
1	1	1	1	1	1	7	3	1	2	1	0	7	0	1	5	1	55	n/a	2	1	6	2	35	1	1	2	0	n/a	0	n/a	n/a	n/a	n/a	n/a	0	n/a	n/a	n/a	n/a	n/a	4	2	FALSE	FALSE	TRUE	FALSE	FALSE	FALSE	n/a
1	1	1	1	1	1	12	5	5	1	1	0	12	0	0	5	0	64	n/a	2	1	3	2	20	0	n/a	n/a	n/a	n/a	0	n/a	n/a	n/a	n/a	n/a	0	n/a	n/a	n/a	n/a	n/a	n/a	n/a	n/a	n/a	n/a	n/a	n/a	n/a	n/a
1	1	1	1	1	1	7	1	4	1	1	0	7	0	1	2	0	46	n/a	2	2	13	3	12	0	n/a	n/a	n/a	n/a	0	n/a	n/a	n/a	n/a	n/a	0	n/a	n/a	n/a	n/a	n/a	n/a	n/a	n/a	n/a	n/a	n/a	n/a	n/a	n/a
1	1	1	1	0	1	6	1	3	0	1	0	5	1	1	4	1	35	n/a	1	1	4	1	15	0	n/a	n/a	n/a	n/a	0	n/a	n/a	n/a	n/a	n/a	0	n/a	n/a	n/a	n/a	n/a	n/a	n/a	n/a	n/a	n/a	n/a	n/a	n/a	n/a
1	1	1	1	0	2	6	3	1	1	1	0	6	0	0	2	1	27	1	1	2	11	2	20	1	4	5	0	n/a	0	n/a	n/a	n/a	n/a	n/a	0	n/a	n/a	n/a	n/a	n/a	2	2	FALSE	FALSE	TRUE	FALSE	FALSE	FALSE	n/a
1	1	1	1	0	1	6	1	4	0	1	0	6	0	1	6	0	37	n/a	2	1	7	1	7	0	n/a	n/a	n/a	n/a	0	n/a	n/a	n/a	n/a	n/a	0	n/a	n/a	n/a	n/a	n/a	n/a	n/a	n/a	n/a	n/a	n/a	n/a	n/a	n/a
1	1	3	1	0	2	7	3	2	1	1	0	7	0	1	4	1	48	1	1	1	5	1	21	1	1	5	0	n/a	0	n/a	n/a	n/a	n/a	n/a	0	n/a	n/a	n/a	n/a	n/a	3	2	FALSE	FALSE	TRUE	FALSE	FALSE	FALSE	n/a
1	1	3	1	0	2	5	2	1	1	1	0	5	0	1	2	2	31	1	2	1	7	2	2	1	2	10	0	n/a	0	n/a	n/a	n/a	n/a	n/a	0	n/a	n/a	n/a	n/a	n/a	3	2	FALSE	FALSE	TRUE	FALSE	FALSE	FALSE	n/a
1	1	1	1	1	1	8	4	2	1	1	0	8	0	1	4	0	38	n/a	2	3	12	3	30	1	5	5	0	n/a	0	n/a	n/a	n/a	n/a	n/a	0	n/a	n/a	n/a	n/a	n/a	3	2	FALSE	FALSE	FALSE	FALSE	FALSE	TRUE	The few actions he took had already killed the fall army worms
1	1	1	1	1	1	8	3	3	1	1	0	8	0	1	5	0	37	n/a	2	4	15	4	1	0	n/a	n/a	n/a	n/a	0	n/a	n/a	n/a	n/a	n/a	0	n/a	n/a	n/a	n/a	n/a	n/a	n/a	n/a	n/a	n/a	n/a	n/a	n/a	n/a
1	1	1	1	1	1	14	5	4	2	3	0	14	0	0	4	0	38	n/a	2	1	7	1	38	0	n/a	n/a	n/a	n/a	0	n/a	n/a	n/a	n/a	n/a	0	n/a	n/a	n/a	n/a	n/a	n/a	n/a	n/a	n/a	n/a	n/a	n/a	n/a	n/a
1	1	1	1	1	4	7	0	1	4	2	0	7	0	1	3	2	63	1	1	2	11	5	27	0	n/a	n/a	n/a	n/a	0	n/a	n/a	n/a	n/a	n/a	1	3	1	n/a	n/a	n/a	4	2	FALSE	FALSE	FALSE	FALSE	TRUE	FALSE	n/a
1	1	1	1	0	2	4	0	0	1	3	0	4	0	n/a	4	1	45	1	1	2	11	2	5	1	2	6	0	n/a	0	n/a	n/a	n/a	n/a	n/a	0	n/a	n/a	n/a	n/a	n/a	2	2	FALSE	FALSE	FALSE	FALSE	TRUE	FALSE	n/a
1	1	1	1	1	1	10	3	2	1	2	1	9	1	1	6	0	78	n/a	2	1	7	3	41	1	1	5	0	n/a	0	n/a	n/a	n/a	n/a	n/a	0	n/a	n/a	n/a	n/a	n/a	2	1	n/a	n/a	n/a	n/a	n/a	n/a	n/a
1	1	1	1	0	2	8	2	1	2	3	0	8	0	1	3	0	45	1	2	2	8	4	31	1	2	5	0	n/a	0	n/a	n/a	n/a	n/a	n/a	1	2	1	n/a	n/a	n/a	4	1	n/a	n/a	n/a	n/a	n/a	n/a	n/a
1	1	1	1	0	2	6	2	2	1	1	0	6	0	1	3	0	37	1	2	4	14	4	37	1	2	3	0	n/a	0	n/a	n/a	n/a	n/a	n/a	0	n/a	n/a	n/a	n/a	n/a	4	1	n/a	n/a	n/a	n/a	n/a	n/a	n/a
1	1	1	1	1	1	6	0	2	3	1	0	6	0	1	3	0	45	n/a	2	1	6	2	0	1	4	2	0	n/a	1	1	788096833	1	n/a	5	0	n/a	n/a	n/a	n/a	n/a	3	2	FALSE	FALSE	TRUE	FALSE	FALSE	FALSE	n/a
1	1	1	1	1	1	4	1	1	1	1	0	4	0	1	2	0	26	n/a	2	1	7	1	26	1	4	4	0	n/a	0	n/a	n/a	n/a	n/a	n/a	0	n/a	n/a	n/a	n/a	n/a	3	2	FALSE	FALSE	TRUE	FALSE	FALSE	FALSE	n/a
1	1	1	1	1	1	5	1	2	1	1	0	5	0	1	2	1	42	n/a	1	1	6	2	31	1	1	4	1	Biiso Fm	0	n/a	n/a	n/a	n/a	n/a	0	n/a	n/a	n/a	n/a	n/a	3	1	n/a	n/a	n/a	n/a	n/a	n/a	n/a
1	1	1	1	0	1	9	3	0	0	6	0	9	0	1	6	1	45	n/a	2	0	0	2	28	0	n/a	n/a	n/a	n/a	0	n/a	n/a	n/a	n/a	n/a	0	n/a	n/a	n/a	n/a	n/a	n/a	n/a	n/a	n/a	n/a	n/a	n/a	n/a	n/a
1	1	1	1	0	1	3	1	1	0	0	0	2	1	0	2	0	75	n/a	2	0	0	1	0	0	n/a	n/a	n/a	n/a	0	n/a	n/a	n/a	n/a	n/a	0	n/a	n/a	n/a	n/a	n/a	n/a	n/a	n/a	n/a	n/a	n/a	n/a	n/a	n/a
1	1	1	1	1	1	11	2	1	3	4	1	11	0	1	4	2	52	n/a	2	1	2	4	52	1	4	2	0	n/a	0	n/a	n/a	n/a	n/a	n/a	0	n/a	n/a	n/a	n/a	n/a	4	1	n/a	n/a	n/a	n/a	n/a	n/a	n/a
1	1	1	1	1	1	8	1	1	4	2	0	8	0	1	6	2	48	n/a	2	1	6	2	48	0	n/a	n/a	n/a	n/a	0	n/a	n/a	n/a	n/a	n/a	0	n/a	n/a	n/a	n/a	n/a	n/a	n/a	n/a	n/a	n/a	n/a	n/a	n/a	n/a
1	1	1	1	0	2	6	1	3	1	1	0	6	0	1	2	1	37	1	1	4	13	4	10	0	n/a	n/a	n/a	n/a	0	n/a	n/a	n/a	n/a	n/a	0	n/a	n/a	n/a	n/a	n/a	n/a	n/a	n/a	n/a	n/a	n/a	n/a	n/a	n/a
1	1	1	1	1	1	5	3	0	1	1	0	5	0	1	2	0	48	n/a	2	1	4	1	48	0	n/a	n/a	n/a	n/a	0	n/a	n/a	n/a	n/a	n/a	0	n/a	n/a	n/a	n/a	n/a	n/a	n/a	n/a	n/a	n/a	n/a	n/a	n/a	n/a
1	1	1	1	1	1	5	2	0	1	2	0	5	0	1	2	1	43	n/a	1	1	4	2	36	0	n/a	n/a	n/a	n/a	0	n/a	n/a	n/a	n/a	n/a	0	n/a	n/a	n/a	n/a	n/a	n/a	n/a	n/a	n/a	n/a	n/a	n/a	n/a	n/a
1	1	1	1	1	1	10	2	6	1	1	0	10	0	1	5	0	43	n/a	2	1	7	1	34	0	n/a	n/a	n/a	n/a	0	n/a	n/a	n/a	n/a	n/a	0	n/a	n/a	n/a	n/a	n/a	n/a	n/a	n/a	n/a	n/a	n/a	n/a	n/a	n/a
1	1	1	1	1	1	6	3	1	1	1	0	6	0	1	2	0	32	n/a	2	2	11	2	32	1	1	6	0	n/a	1	1	771015505	3	n/a	2	0	n/a	n/a	n/a	n/a	n/a	4	2	FALSE	TRUE	FALSE	FALSE	FALSE	FALSE	n/a
1	1	1	1	0	2	3	0	1	1	1	0	3	0	0	2	0	22	1	2	1	7	1	2	1	1	2	0	n/a	0	n/a	n/a	n/a	n/a	n/a	0	n/a	n/a	n/a	n/a	n/a	3	1	n/a	n/a	n/a	n/a	n/a	n/a	n/a
1	1	1	1	1	1	7	3	2	0	1	1	7	0	1	3	0	72	n/a	1	1	2	1	40	0	n/a	n/a	n/a	n/a	0	n/a	n/a	n/a	n/a	n/a	0	n/a	n/a	n/a	n/a	n/a	n/a	n/a	n/a	n/a	n/a	n/a	n/a	n/a	n/a
1	1	1	1	1	1	5	2	1	1	1	0	5	0	1	2	1	38	n/a	2	1	7	2	10	0	n/a	n/a	n/a	n/a	0	n/a	n/a	n/a	n/a	n/a	1	1	1	n/a	n/a	n/a	2	2	TRUE	FALSE	TRUE	FALSE	FALSE	FALSE	n/a
1	1	1	1	1	1	5	0	2	1	1	1	5	0	1	3	0	73	n/a	2	2	11	5	37	1	1	8	0	n/a	0	n/a	n/a	n/a	n/a	n/a	0	n/a	n/a	n/a	n/a	n/a	4	2	FALSE	FALSE	TRUE	FALSE	FALSE	FALSE	n/a
1	1	1	1	0	2	4	1	0	1	2	0	4	0	1	2	2	40	1	1	2	11	2	5	0	n/a	n/a	n/a	n/a	0	n/a	n/a	n/a	n/a	n/a	0	n/a	n/a	n/a	n/a	n/a	n/a	n/a	n/a	n/a	n/a	n/a	n/a	n/a	n/a
1	1	1	1	0	2	11	1	6	3	1	0	11	0	1	4	2	45	1	1	1	3	2	30	0	n/a	n/a	n/a	n/a	0	n/a	n/a	n/a	n/a	n/a	0	n/a	n/a	n/a	n/a	n/a	n/a	n/a	n/a	n/a	n/a	n/a	n/a	n/a	n/a
1	1	1	1	1	1	8	2	4	1	1	0	8	0	1	3	0	34	n/a	2	2	8	2	4	0	n/a	n/a	n/a	n/a	0	n/a	n/a	n/a	n/a	n/a	0	n/a	n/a	n/a	n/a	n/a	n/a	n/a	n/a	n/a	n/a	n/a	n/a	n/a	n/a
[truncated: 163 more columns]
